# Supplementary material for: Zero-field nuclear magnetic resonance of chemically exchanging systems
Source: Nat Commun. 2019 Jul 5;10:3002. doi: 10.1038/s41467-019-10787-9 (PMC6611813; doi:10.1038/s41467-019-10787-9)
Supplement: Supplementary file 3 — Source Data [file 41467_2019_10787_MOESM3_ESM.xlsx]

## Sheet: Figure 3d
	Sample pH value
	-0.2		-0.3		-0.5		-0.06		0.3		1
	Time (s)	FID signal (a.u.)	Time (s)	FID signal (a.u.)	Time (s)	FID signal (a.u.)	Time (s)	FID signal (a.u.)	Time (s)	FID signal (a.u.)	Time (s)	FID signal (a.u.)
	0	-0.030986	0	-0.029996	0	-0.029553	0	-0.030876	0	-0.031101	0	-0.028968
	0.0002	-0.030119	0.0002	-0.029482	0.0002	-0.028822	0.0002	-0.030397	0.0002	-0.030369	0.0002	-0.028415
	0.0004	-0.029115	0.0004	-0.028991	0.0004	-0.027969	0.0004	-0.029943	0.0004	-0.029592	0.0004	-0.027885
	0.0006	-0.028211	0.0006	-0.028467	0.0006	-0.027133	0.0006	-0.029341	0.0006	-0.028862	0.0006	-0.027464
	0.0008	-0.027331	0.0008	-0.02788	0.0008	-0.026432	0.0008	-0.028597	0.0008	-0.028203	0.0008	-0.027124
	0.001	-0.026555	0.001	-0.027311	0.001	-0.02587	0.001	-0.027884	0.001	-0.027589	0.001	-0.02678
	0.0012	-0.025914	0.0012	-0.026771	0.0012	-0.025361	0.0012	-0.027154	0.0012	-0.027031	0.0012	-0.026397
	0.0014	-0.025308	0.0014	-0.026329	0.0014	-0.024891	0.0014	-0.026471	0.0014	-0.026534	0.0014	-0.026057
	0.0016	-0.024722	0.0016	-0.025846	0.0016	-0.024416	0.0016	-0.025946	0.0016	-0.025958	0.0016	-0.025746
	0.0018	-0.024122	0.0018	-0.025306	0.0018	-0.023945	0.0018	-0.025387	0.0018	-0.025428	0.0018	-0.025387
	0.002	-0.023575	0.002	-0.024663	0.002	-0.023463	0.002	-0.024749	0.002	-0.024908	0.002	-0.024988
	0.0022	-0.02313	0.0022	-0.024103	0.0022	-0.023038	0.0022	-0.024053	0.0022	-0.024448	0.0022	-0.024578
	0.0024	-0.022661	0.0024	-0.023731	0.0024	-0.022653	0.0024	-0.023382	0.0024	-0.024096	0.0024	-0.02419
	0.0026	-0.022195	0.0026	-0.023469	0.0026	-0.022331	0.0026	-0.022782	0.0026	-0.023852	0.0026	-0.023887
	0.0028	-0.02183	0.0028	-0.023268	0.0028	-0.022247	0.0028	-0.022327	0.0028	-0.023619	0.0028	-0.023584
	0.003	-0.021543	0.003	-0.022993	0.003	-0.022305	0.003	-0.021804	0.003	-0.023266	0.003	-0.023254
	0.0032	-0.021257	0.0032	-0.022705	0.0032	-0.022381	0.0032	-0.021308	0.0032	-0.022879	0.0032	-0.022869
	0.0034	-0.021031	0.0034	-0.022583	0.0034	-0.022446	0.0034	-0.020862	0.0034	-0.02254	0.0034	-0.022451
	0.0036	-0.02083	0.0036	-0.022527	0.0036	-0.022448	0.0036	-0.02054	0.0036	-0.022274	0.0036	-0.022109
	0.0038	-0.020525	0.0038	-0.022435	0.0038	-0.02237	0.0038	-0.020317	0.0038	-0.022029	0.0038	-0.021823
	0.004	-0.020215	0.004	-0.022217	0.004	-0.022208	0.004	-0.020099	0.004	-0.021728	0.004	-0.02151
	0.0042	-0.019904	0.0042	-0.022082	0.0042	-0.022035	0.0042	-0.019914	0.0042	-0.021353	0.0042	-0.021144
	0.0044	-0.019617	0.0044	-0.022086	0.0044	-0.021841	0.0044	-0.019707	0.0044	-0.021062	0.0044	-0.02079
	0.0046	-0.019372	0.0046	-0.022146	0.0046	-0.021684	0.0046	-0.019563	0.0046	-0.020763	0.0046	-0.020476
	0.0048	-0.019158	0.0048	-0.022071	0.0048	-0.021493	0.0048	-0.019509	0.0048	-0.020407	0.0048	-0.020189
	0.005	-0.01891	0.005	-0.021815	0.005	-0.021295	0.005	-0.019345	0.005	-0.019949	0.005	-0.01991
	0.0052	-0.018627	0.0052	-0.021552	0.0052	-0.021189	0.0052	-0.019105	0.0052	-0.01949	0.0052	-0.019614
	0.0054	-0.018299	0.0054	-0.021284	0.0054	-0.020986	0.0054	-0.018834	0.0054	-0.019046	0.0054	-0.019304
	0.0056	-0.017869	0.0056	-0.02105	0.0056	-0.020672	0.0056	-0.018716	0.0056	-0.018604	0.0056	-0.018946
	0.0058	-0.017369	0.0058	-0.020778	0.0058	-0.020221	0.0058	-0.018694	0.0058	-0.018275	0.0058	-0.018601
	0.006	-0.016811	0.006	-0.020371	0.006	-0.019637	0.006	-0.018557	0.006	-0.018003	0.006	-0.018336
	0.0062	-0.016276	0.0062	-0.020039	0.0062	-0.019074	0.0062	-0.018285	0.0062	-0.017671	0.0062	-0.018048
	0.0064	-0.015817	0.0064	-0.01983	0.0064	-0.018529	0.0064	-0.01792	0.0064	-0.017207	0.0064	-0.017774
	0.0066	-0.015472	0.0066	-0.019742	0.0066	-0.018018	0.0066	-0.017508	0.0066	-0.016634	0.0066	-0.01747
	0.0068	-0.015064	0.0068	-0.019609	0.0068	-0.017374	0.0068	-0.017032	0.0068	-0.016013	0.0068	-0.017199
	0.007	-0.014672	0.007	-0.01928	0.007	-0.016741	0.007	-0.016595	0.007	-0.015412	0.007	-0.016897
	0.0072	-0.014231	0.0072	-0.018789	0.0072	-0.016097	0.0072	-0.016072	0.0072	-0.014965	0.0072	-0.016587
	0.0074	-0.013725	0.0074	-0.01823	0.0074	-0.015369	0.0074	-0.015556	0.0074	-0.01457	0.0074	-0.016222
	0.0076	-0.013289	0.0076	-0.017789	0.0076	-0.01465	0.0076	-0.015158	0.0076	-0.014128	0.0076	-0.015836
	0.0078	-0.012771	0.0078	-0.017292	0.0078	-0.013968	0.0078	-0.01485	0.0078	-0.0137	0.0078	-0.015521
	0.008	-0.0123	0.008	-0.016747	0.008	-0.01341	0.008	-0.014457	0.008	-0.013207	0.008	-0.015235
	0.0082	-0.011921	0.0082	-0.016178	0.0082	-0.013037	0.0082	-0.013918	0.0082	-0.012764	0.0082	-0.014924
	0.0084	-0.011493	0.0084	-0.015708	0.0084	-0.012785	0.0084	-0.013287	0.0084	-0.012457	0.0084	-0.014617
	0.0086	-0.010958	0.0086	-0.015328	0.0086	-0.012616	0.0086	-0.012743	0.0086	-0.012245	0.0086	-0.014315
	0.0088	-0.010559	0.0088	-0.014969	0.0088	-0.012525	0.0088	-0.012335	0.0088	-0.012012	0.0088	-0.014041
	0.009	-0.010234	0.009	-0.014615	0.009	-0.012444	0.009	-0.011952	0.009	-0.011776	0.009	-0.013764
	0.0092	-0.009899	0.0092	-0.0142	0.0092	-0.012364	0.0092	-0.011496	0.0092	-0.011499	0.0092	-0.013529
	0.0094	-0.009586	0.0094	-0.013839	0.0094	-0.012279	0.0094	-0.011066	0.0094	-0.011243	0.0094	-0.013253
	0.0096	-0.009392	0.0096	-0.013522	0.0096	-0.012175	0.0096	-0.010703	0.0096	-0.010924	0.0096	-0.012928
	0.0098	-0.009361	0.0098	-0.013297	0.0098	-0.011902	0.0098	-0.010376	0.0098	-0.010554	0.0098	-0.012601
	0.01	-0.009381	0.01	-0.013076	0.01	-0.011613	0.01	-0.010124	0.01	-0.01025	0.01	-0.012306
	0.0102	-0.009454	0.0102	-0.012698	0.0102	-0.011482	0.0102	-0.009863	0.0102	-0.010107	0.0102	-0.012035
	0.0104	-0.009599	0.0104	-0.012257	0.0104	-0.011449	0.0104	-0.009558	0.0104	-0.010139	0.0104	-0.011743
	0.0106	-0.009768	0.0106	-0.011894	0.0106	-0.011395	0.0106	-0.009313	0.0106	-0.010113	0.0106	-0.011429
	0.0108	-0.009852	0.0108	-0.011706	0.0108	-0.01129	0.0108	-0.0092	0.0108	-0.009978	0.0108	-0.011061
	0.011	-0.009711	0.011	-0.011515	0.011	-0.011063	0.011	-0.009212	0.011	-0.009747	0.011	-0.010675
	0.0112	-0.009509	0.0112	-0.011267	0.0112	-0.01077	0.0112	-0.009194	0.0112	-0.009482	0.0112	-0.0103
	0.0114	-0.00937	0.0114	-0.010903	0.0114	-0.010465	0.0114	-0.009058	0.0114	-0.009315	0.0114	-0.009953
	0.0116	-0.009227	0.0116	-0.010486	0.0116	-0.010106	0.0116	-0.008882	0.0116	-0.00913	0.0116	-0.009604
	0.0118	-0.008995	0.0118	-0.010197	0.0118	-0.009856	0.0118	-0.008664	0.0118	-0.008871	0.0118	-0.009277
	0.012	-0.0088	0.012	-0.010132	0.012	-0.009652	0.012	-0.008587	0.012	-0.008555	0.012	-0.008944
	0.0122	-0.008609	0.0122	-0.010037	0.0122	-0.009381	0.0122	-0.008595	0.0122	-0.008207	0.0122	-0.008634
	0.0124	-0.008406	0.0124	-0.009814	0.0124	-0.009118	0.0124	-0.008558	0.0124	-0.007877	0.0124	-0.008356
	0.0126	-0.008234	0.0126	-0.009423	0.0126	-0.008864	0.0126	-0.00848	0.0126	-0.007525	0.0126	-0.007995
	0.0128	-0.008089	0.0128	-0.009039	0.0128	-0.008441	0.0128	-0.008359	0.0128	-0.007085	0.0128	-0.0076
	0.013	-0.007882	0.013	-0.008766	0.013	-0.007958	0.013	-0.008329	0.013	-0.006717	0.013	-0.007269
	0.0132	-0.007634	0.0132	-0.008499	0.0132	-0.007409	0.0132	-0.008313	0.0132	-0.006503	0.0132	-0.007022
	0.0134	-0.007376	0.0134	-0.008216	0.0134	-0.006888	0.0134	-0.008311	0.0134	-0.006235	0.0134	-0.006761
	0.0136	-0.007239	0.0136	-0.007866	0.0136	-0.006544	0.0136	-0.008157	0.0136	-0.00595	0.0136	-0.006466
	0.0138	-0.007089	0.0138	-0.007503	0.0138	-0.006294	0.0138	-0.007853	0.0138	-0.005711	0.0138	-0.006137
	0.014	-0.006924	0.014	-0.007252	0.014	-0.006085	0.014	-0.007536	0.014	-0.005458	0.014	-0.005796
	0.0142	-0.006873	0.0142	-0.006982	0.0142	-0.006005	0.0142	-0.007263	0.0142	-0.005245	0.0142	-0.005495
	0.0144	-0.006799	0.0144	-0.006623	0.0144	-0.005901	0.0144	-0.006964	0.0144	-0.004987	0.0144	-0.005213
	0.0146	-0.006618	0.0146	-0.006241	0.0146	-0.005694	0.0146	-0.006687	0.0146	-0.004728	0.0146	-0.004926
	0.0148	-0.006358	0.0148	-0.005823	0.0148	-0.005477	0.0148	-0.006372	0.0148	-0.004598	0.0148	-0.004618
	0.015	-0.006133	0.015	-0.005476	0.015	-0.005225	0.015	-0.005968	0.015	-0.004482	0.015	-0.004296
	0.0152	-0.005913	0.0152	-0.00517	0.0152	-0.004933	0.0152	-0.005643	0.0152	-0.004371	0.0152	-0.003995
	0.0154	-0.005643	0.0154	-0.004921	0.0154	-0.00457	0.0154	-0.005331	0.0154	-0.004275	0.0154	-0.00372
	0.0156	-0.005446	0.0156	-0.004663	0.0156	-0.004213	0.0156	-0.00493	0.0156	-0.004088	0.0156	-0.003475
	0.0158	-0.005316	0.0158	-0.004313	0.0158	-0.003942	0.0158	-0.004348	0.0158	-0.003821	0.0158	-0.003187
	0.016	-0.005244	0.016	-0.003857	0.016	-0.003705	0.016	-0.003739	0.016	-0.003516	0.016	-0.002856
	0.0162	-0.005014	0.0162	-0.00332	0.0162	-0.003531	0.0162	-0.003273	0.0162	-0.003278	0.0162	-0.00259
	0.0164	-0.004508	0.0164	-0.002729	0.0164	-0.003189	0.0164	-0.002864	0.0164	-0.003119	0.0164	-0.002332
	0.0166	-0.004057	0.0166	-0.001986	0.0166	-0.002799	0.0166	-0.002592	0.0166	-0.002934	0.0166	-0.002051
	0.0168	-0.003751	0.0168	-0.001247	0.0168	-0.002476	0.0168	-0.002285	0.0168	-0.002866	0.0168	-0.001743
	0.017	-0.003377	0.017	-0.000623	0.017	-0.002141	0.017	-0.001908	0.017	-0.002732	0.017	-0.001459
	0.0172	-0.002934	0.0172	-0.000146	0.0172	-0.001938	0.0172	-0.001605	0.0172	-0.002489	0.0172	-0.001219
	0.0174	-0.002559	0.0174	0.000303	0.0174	-0.001776	0.0174	-0.001296	0.0174	-0.002191	0.0174	-0.001027
	0.0176	-0.002204	0.0176	0.000731	0.0176	-0.001538	0.0176	-0.000927	0.0176	-0.001985	0.0176	-0.000838
	0.0178	-0.001876	0.0178	0.001061	0.0178	-0.001277	0.0178	-0.000526	0.0178	-0.00188	0.0178	-0.000635
	0.018	-0.001627	0.018	0.001321	0.018	-0.001007	0.018	-0.000274	0.018	-0.001729	0.018	-0.000399
	0.0182	-0.001335	0.0182	0.001583	0.0182	-0.000615	0.0182	-5.6e-05	0.0182	-0.001506	0.0182	-0.000125
	0.0184	-0.00103	0.0184	0.001921	0.0184	-0.000193	0.0184	8.2e-05	0.0184	-0.001194	0.0184	0.000106
	0.0186	-0.000859	0.0186	0.00222	0.0186	0.000298	0.0186	0.00011	0.0186	-0.00088	0.0186	0.000311
	0.0188	-0.00072	0.0188	0.002437	0.0188	0.00079	0.0188	0.000249	0.0188	-0.000602	0.0188	0.000537
	0.019	-0.000581	0.019	0.002581	0.019	0.001246	0.019	0.000368	0.019	-0.000331	0.019	0.00082
	0.0192	-0.000468	0.0192	0.002617	0.0192	0.001685	0.0192	0.000421	0.0192	-5.4e-05	0.0192	0.001089
	0.0194	-0.000269	0.0194	0.002587	0.0194	0.001991	0.0194	0.000432	0.0194	0.000148	0.0194	0.001309
	0.0196	-7.1e-05	0.0196	0.002728	0.0196	0.002164	0.0196	0.00045	0.0196	0.000314	0.0196	0.001505
	0.0198	0.000197	0.0198	0.002887	0.0198	0.0022	0.0198	0.000512	0.0198	0.000488	0.0198	0.00172
	0.02	0.000568	0.02	0.00292	0.02	0.002202	0.02	0.000596	0.02	0.000677	0.02	0.00195
	0.0202	0.000963	0.0202	0.002843	0.0202	0.002305	0.0202	0.000646	0.0202	0.000983	0.0202	0.002159
	0.0204	0.001405	0.0204	0.002721	0.0204	0.002482	0.0204	0.000719	0.0204	0.001312	0.0204	0.002309
	0.0206	0.001812	0.0206	0.002711	0.0206	0.002651	0.0206	0.000908	0.0206	0.001656	0.0206	0.002472
	0.0208	0.002147	0.0208	0.002833	0.0208	0.002753	0.0208	0.001197	0.0208	0.001912	0.0208	0.002625
	0.021	0.00237	0.021	0.002888	0.021	0.002758	0.021	0.001456	0.021	0.002165	0.021	0.002751
	0.0212	0.002539	0.0212	0.002921	0.0212	0.002782	0.0212	0.001774	0.0212	0.002465	0.0212	0.002851
	0.0214	0.002657	0.0214	0.002885	0.0214	0.002826	0.0214	0.002029	0.0214	0.002719	0.0214	0.002961
	0.0216	0.002862	0.0216	0.002951	0.0216	0.002902	0.0216	0.002235	0.0216	0.00294	0.0216	0.003065
	0.0218	0.00312	0.0218	0.003177	0.0218	0.003026	0.0218	0.002496	0.0218	0.003144	0.0218	0.00316
	0.022	0.003343	0.022	0.003492	0.022	0.003183	0.022	0.002855	0.022	0.003373	0.022	0.003303
	0.0222	0.00353	0.0222	0.0038	0.0222	0.003341	0.0222	0.003324	0.0222	0.003496	0.0222	0.003457
	0.0224	0.003788	0.0224	0.003939	0.0224	0.003558	0.0224	0.003776	0.0224	0.003604	0.0224	0.003608
	0.0226	0.004096	0.0226	0.003995	0.0226	0.003745	0.0226	0.004087	0.0226	0.003704	0.0226	0.003674
	0.0228	0.004431	0.0228	0.004151	0.0228	0.003777	0.0228	0.004396	0.0228	0.003692	0.0228	0.003745
	0.023	0.004689	0.023	0.004392	0.023	0.003747	0.023	0.004783	0.023	0.003735	0.023	0.003826
	0.0232	0.004902	0.0232	0.004555	0.0232	0.003708	0.0232	0.005249	0.0232	0.004003	0.0232	0.003977
	0.0234	0.005064	0.0234	0.004696	0.0234	0.003661	0.0234	0.005665	0.0234	0.004251	0.0234	0.004162
	0.0236	0.005362	0.0236	0.004844	0.0236	0.003724	0.0236	0.005982	0.0236	0.004373	0.0236	0.004294
	0.0238	0.005646	0.0238	0.004943	0.0238	0.003924	0.0238	0.006183	0.0238	0.004461	0.0238	0.00438
	0.024	0.005968	0.024	0.005106	0.024	0.004194	0.024	0.00626	0.024	0.004612	0.024	0.004443
	0.0242	0.006266	0.0242	0.005258	0.0242	0.004397	0.0242	0.006387	0.0242	0.004796	0.0242	0.004547
	0.0244	0.006508	0.0244	0.005315	0.0244	0.004617	0.0244	0.006408	0.0244	0.005007	0.0244	0.004666
	0.0246	0.006657	0.0246	0.005344	0.0246	0.004827	0.0246	0.006382	0.0246	0.005221	0.0246	0.00476
	0.0248	0.006733	0.0248	0.005282	0.0248	0.005002	0.0248	0.006401	0.0248	0.005382	0.0248	0.004782
	0.025	0.006823	0.025	0.005244	0.025	0.005133	0.025	0.006482	0.025	0.005586	0.025	0.004812
	0.0252	0.006876	0.0252	0.005277	0.0252	0.005139	0.0252	0.006568	0.0252	0.005889	0.0252	0.004888
	0.0254	0.006978	0.0254	0.00532	0.0254	0.005093	0.0254	0.006538	0.0254	0.006144	0.0254	0.004989
	0.0256	0.007195	0.0256	0.005433	0.0256	0.005153	0.0256	0.006371	0.0256	0.006273	0.0256	0.005111
	0.0258	0.007458	0.0258	0.005489	0.0258	0.005286	0.0258	0.006119	0.0258	0.006333	0.0258	0.005188
	0.026	0.007803	0.026	0.005491	0.026	0.005434	0.026	0.005952	0.026	0.006354	0.026	0.005245
	0.0262	0.008015	0.0262	0.005437	0.0262	0.005692	0.0262	0.005922	0.0262	0.006438	0.0262	0.005329
	0.0264	0.008124	0.0264	0.005227	0.0264	0.005876	0.0264	0.005946	0.0264	0.006668	0.0264	0.005406
	0.0266	0.008191	0.0266	0.004949	0.0266	0.006005	0.0266	0.00609	0.0266	0.007032	0.0266	0.005473
	0.0268	0.008236	0.0268	0.004786	0.0268	0.006204	0.0268	0.006269	0.0268	0.007365	0.0268	0.005529
	0.027	0.008308	0.027	0.00477	0.027	0.006455	0.027	0.006399	0.027	0.0076	0.027	0.005615
	0.0272	0.008395	0.0272	0.004867	0.0272	0.006751	0.0272	0.006616	0.0272	0.007757	0.0272	0.005719
	0.0274	0.00849	0.0274	0.00504	0.0274	0.007107	0.0274	0.006843	0.0274	0.007897	0.0274	0.005866
	0.0276	0.008639	0.0276	0.005225	0.0276	0.007558	0.0276	0.007008	0.0276	0.00806	0.0276	0.006027
	0.0278	0.008872	0.0278	0.005447	0.0278	0.007956	0.0278	0.007108	0.0278	0.008269	0.0278	0.006161
	0.028	0.009061	0.028	0.005673	0.028	0.008206	0.028	0.007294	0.028	0.008435	0.028	0.006248
	0.0282	0.009224	0.0282	0.005998	0.0282	0.008285	0.0282	0.007538	0.0282	0.00862	0.0282	0.006332
	0.0284	0.009333	0.0284	0.006278	0.0284	0.008357	0.0284	0.007916	0.0284	0.008799	0.0284	0.006424
	0.0286	0.009516	0.0286	0.006459	0.0286	0.008389	0.0286	0.008305	0.0286	0.00881	0.0286	0.006525
	0.0288	0.009791	0.0288	0.006587	0.0288	0.00836	0.0288	0.008532	0.0288	0.008845	0.0288	0.006587
	0.029	0.010023	0.029	0.006735	0.029	0.008258	0.029	0.008819	0.029	0.008942	0.029	0.006648
	0.0292	0.010189	0.0292	0.007063	0.0292	0.008157	0.0292	0.009033	0.0292	0.009028	0.0292	0.006698
	0.0294	0.010263	0.0294	0.007318	0.0294	0.008083	0.0294	0.009307	0.0294	0.009089	0.0294	0.006769
	0.0296	0.010252	0.0296	0.007458	0.0296	0.008065	0.0296	0.009542	0.0296	0.009225	0.0296	0.006917
	0.0298	0.010199	0.0298	0.00743	0.0298	0.008149	0.0298	0.009702	0.0298	0.00939	0.0298	0.007072
	0.03	0.009972	0.03	0.007459	0.03	0.008152	0.03	0.009773	0.03	0.009456	0.03	0.007186
	0.0302	0.009627	0.0302	0.007599	0.0302	0.00807	0.0302	0.009874	0.0302	0.009392	0.0302	0.00726
	0.0304	0.009266	0.0304	0.007759	0.0304	0.00786	0.0304	0.009999	0.0304	0.009319	0.0304	0.007353
	0.0306	0.008872	0.0306	0.007817	0.0306	0.007637	0.0306	0.009994	0.0306	0.00925	0.0306	0.007511
	0.0308	0.008583	0.0308	0.007729	0.0308	0.00745	0.0308	0.009944	0.0308	0.009212	0.0308	0.007667
	0.031	0.008427	0.031	0.007669	0.031	0.007373	0.031	0.009777	0.031	0.009198	0.031	0.007808
	0.0312	0.008382	0.0312	0.007646	0.0312	0.007347	0.0312	0.009572	0.0312	0.009264	0.0312	0.008036
	0.0314	0.008253	0.0314	0.007754	0.0314	0.007332	0.0314	0.009451	0.0314	0.009262	0.0314	0.008265
	0.0316	0.008098	0.0316	0.007813	0.0316	0.007323	0.0316	0.009359	0.0316	0.009236	0.0316	0.008481
	0.0318	0.00797	0.0318	0.007727	0.0318	0.007312	0.0318	0.009284	0.0318	0.009278	0.0318	0.008619
	0.032	0.00796	0.032	0.007582	0.032	0.007245	0.032	0.009152	0.032	0.009352	0.032	0.008768
	0.0322	0.007976	0.0322	0.007497	0.0322	0.007246	0.0322	0.008981	0.0322	0.009496	0.0322	0.008899
	0.0324	0.007966	0.0324	0.007508	0.0324	0.007284	0.0324	0.0088	0.0324	0.009647	0.0324	0.00903
	0.0326	0.007996	0.0326	0.007689	0.0326	0.00743	0.0326	0.00871	0.0326	0.009841	0.0326	0.009179
	0.0328	0.008017	0.0328	0.007893	0.0328	0.007743	0.0328	0.008682	0.0328	0.010109	0.0328	0.009377
	0.033	0.008101	0.033	0.008035	0.033	0.00814	0.033	0.008598	0.033	0.010304	0.033	0.009563
	0.0332	0.008235	0.0332	0.008265	0.0332	0.008589	0.0332	0.008489	0.0332	0.010397	0.0332	0.009644
	0.0334	0.008386	0.0334	0.008607	0.0334	0.0091	0.0334	0.008395	0.0334	0.01051	0.0334	0.009739
	0.0336	0.0085	0.0336	0.008943	0.0336	0.009542	0.0336	0.00846	0.0336	0.010626	0.0336	0.009868
	0.0338	0.008623	0.0338	0.009208	0.0338	0.00987	0.0338	0.008631	0.0338	0.010807	0.0338	0.010032
	0.034	0.008705	0.034	0.009534	0.034	0.010113	0.034	0.008851	0.034	0.010986	0.034	0.010226
	0.0342	0.008842	0.0342	0.00984	0.0342	0.010314	0.0342	0.009142	0.0342	0.011088	0.0342	0.010356
	0.0344	0.009051	0.0344	0.010232	0.0344	0.010571	0.0344	0.009416	0.0344	0.011206	0.0344	0.010446
	0.0346	0.00919	0.0346	0.010703	0.0346	0.010825	0.0346	0.009742	0.0346	0.011278	0.0346	0.010578
	0.0348	0.00938	0.0348	0.01113	0.0348	0.011119	0.0348	0.010022	0.0348	0.011358	0.0348	0.010754
	0.035	0.009628	0.035	0.011448	0.035	0.011469	0.035	0.010228	0.035	0.01137	0.035	0.010939
	0.0352	0.009892	0.0352	0.011695	0.0352	0.011831	0.0352	0.010515	0.0352	0.011333	0.0352	0.011084
	0.0354	0.010095	0.0354	0.011935	0.0354	0.012112	0.0354	0.010805	0.0354	0.011298	0.0354	0.011187
	0.0356	0.010173	0.0356	0.012168	0.0356	0.012346	0.0356	0.011136	0.0356	0.011287	0.0356	0.011303
	0.0358	0.010188	0.0358	0.012365	0.0358	0.01249	0.0358	0.011547	0.0358	0.011368	0.0358	0.01147
	0.036	0.010137	0.036	0.012554	0.036	0.012508	0.036	0.011945	0.036	0.011585	0.036	0.01163
	0.0362	0.01005	0.0362	0.012807	0.0362	0.012485	0.0362	0.01228	0.0362	0.01175	0.0362	0.011769
	0.0364	0.010157	0.0364	0.013164	0.0364	0.012413	0.0364	0.012484	0.0364	0.01171	0.0364	0.011896
	0.0366	0.01033	0.0366	0.013585	0.0366	0.012401	0.0366	0.012654	0.0366	0.011616	0.0366	0.012011
	0.0368	0.010456	0.0368	0.014072	0.0368	0.012416	0.0368	0.012704	0.0368	0.011538	0.0368	0.01218
	0.037	0.01058	0.037	0.014381	0.037	0.012355	0.037	0.012725	0.037	0.011444	0.037	0.012336
	0.0372	0.010667	0.0372	0.014466	0.0372	0.012232	0.0372	0.01268	0.0372	0.011411	0.0372	0.012425
	0.0374	0.010756	0.0374	0.01457	0.0374	0.012036	0.0374	0.012701	0.0374	0.011465	0.0374	0.012455
	0.0376	0.01076	0.0376	0.014626	0.0376	0.011806	0.0376	0.012766	0.0376	0.011482	0.0376	0.012494
	0.0378	0.01074	0.0378	0.014656	0.0378	0.011625	0.0378	0.012893	0.0378	0.011428	0.0378	0.012564
	0.038	0.010743	0.038	0.01461	0.038	0.011595	0.038	0.013012	0.038	0.01139	0.038	0.012627
	0.0382	0.010709	0.0382	0.014519	0.0382	0.011677	0.0382	0.012926	0.0382	0.011363	0.0382	0.012712
	0.0384	0.010738	0.0384	0.014483	0.0384	0.01185	0.0384	0.012783	0.0384	0.011478	0.0384	0.012822
	0.0386	0.010743	0.0386	0.014522	0.0386	0.012142	0.0386	0.012653	0.0386	0.011652	0.0386	0.012918
	0.0388	0.010729	0.0388	0.014553	0.0388	0.012414	0.0388	0.012622	0.0388	0.011796	0.0388	0.013059
	0.039	0.010735	0.039	0.014603	0.039	0.012697	0.039	0.012594	0.039	0.01196	0.039	0.013213
	0.0392	0.010737	0.0392	0.014557	0.0392	0.012997	0.0392	0.012551	0.0392	0.012136	0.0392	0.013334
	0.0394	0.010829	0.0394	0.01445	0.0394	0.013291	0.0394	0.012505	0.0394	0.01228	0.0394	0.013443
	0.0396	0.011036	0.0396	0.014446	0.0396	0.013509	0.0396	0.012404	0.0396	0.012341	0.0396	0.013473
	0.0398	0.011283	0.0398	0.014539	0.0398	0.013441	0.0398	0.012353	0.0398	0.012361	0.0398	0.013507
	0.04	0.011532	0.04	0.01457	0.04	0.01335	0.04	0.012337	0.04	0.012396	0.04	0.013617
	0.0402	0.0119	0.0402	0.014508	0.0402	0.013487	0.0402	0.012322	0.0402	0.01251	0.0402	0.013751
	0.0404	0.012335	0.0404	0.014369	0.0404	0.013715	0.0404	0.01238	0.0404	0.012749	0.0404	0.013799
	0.0406	0.012786	0.0406	0.014334	0.0406	0.013981	0.0406	0.012512	0.0406	0.013055	0.0406	0.013802
	0.0408	0.013099	0.0408	0.014402	0.0408	0.014103	0.0408	0.012698	0.0408	0.013259	0.0408	0.01383
	0.041	0.013282	0.041	0.014513	0.041	0.01414	0.041	0.012905	0.041	0.013334	0.041	0.01386
	0.0412	0.013405	0.0412	0.014537	0.0412	0.014135	0.0412	0.013145	0.0412	0.013399	0.0412	0.013835
	0.0414	0.013476	0.0414	0.014418	0.0414	0.014112	0.0414	0.013416	0.0414	0.013549	0.0414	0.013824
	0.0416	0.013575	0.0416	0.014332	0.0416	0.014111	0.0416	0.013526	0.0416	0.013713	0.0416	0.013809
	0.0418	0.013731	0.0418	0.014437	0.0418	0.014085	0.0418	0.013642	0.0418	0.013854	0.0418	0.013775
	0.042	0.013858	0.042	0.014599	0.042	0.014139	0.042	0.013827	0.042	0.013902	0.042	0.013768
	0.0422	0.013929	0.0422	0.014733	0.0422	0.014202	0.0422	0.014067	0.0422	0.013923	0.0422	0.013783
	0.0424	0.013998	0.0424	0.014751	0.0424	0.014157	0.0424	0.014317	0.0424	0.013871	0.0424	0.013809
	0.0426	0.014057	0.0426	0.014719	0.0426	0.014112	0.0426	0.014544	0.0426	0.013807	0.0426	0.013765
	0.0428	0.014182	0.0428	0.014623	0.0428	0.013977	0.0428	0.014779	0.0428	0.013764	0.0428	0.013681
	0.043	0.014297	0.043	0.014638	0.043	0.013801	0.043	0.015022	0.043	0.013779	0.043	0.013655
	0.0432	0.014333	0.0432	0.014716	0.0432	0.013599	0.0432	0.015305	0.0432	0.013804	0.0432	0.013693
	0.0434	0.014406	0.0434	0.014683	0.0434	0.01346	0.0434	0.015506	0.0434	0.013782	0.0434	0.013722
	0.0436	0.014573	0.0436	0.014611	0.0436	0.013421	0.0436	0.015612	0.0436	0.01382	0.0436	0.013733
	0.0438	0.014775	0.0438	0.014611	0.0438	0.01351	0.0438	0.015688	0.0438	0.013886	0.0438	0.013722
	0.044	0.014919	0.044	0.01474	0.044	0.013636	0.044	0.015685	0.044	0.013953	0.044	0.013711
	0.0442	0.015124	0.0442	0.014843	0.0442	0.013797	0.0442	0.01568	0.0442	0.014034	0.0442	0.013717
	0.0444	0.015386	0.0444	0.014806	0.0444	0.014007	0.0444	0.015706	0.0444	0.014127	0.0444	0.013712
	0.0446	0.01556	0.0446	0.014689	0.0446	0.014169	0.0446	0.015711	0.0446	0.014208	0.0446	0.013683
	0.0448	0.015598	0.0448	0.014562	0.0448	0.014293	0.0448	0.015693	0.0448	0.014362	0.0448	0.013588
	0.045	0.015648	0.045	0.014587	0.045	0.014392	0.045	0.015602	0.045	0.014502	0.045	0.013484
	0.0452	0.015746	0.0452	0.014674	0.0452	0.014436	0.0452	0.015503	0.0452	0.014638	0.0452	0.013447
	0.0454	0.015842	0.0454	0.014699	0.0454	0.014392	0.0454	0.015465	0.0454	0.014798	0.0454	0.013429
	0.0456	0.016015	0.0456	0.014697	0.0456	0.014426	0.0456	0.015302	0.0456	0.01483	0.0456	0.013425
	0.0458	0.016199	0.0458	0.014694	0.0458	0.01451	0.0458	0.015017	0.0458	0.014766	0.0458	0.013384
	0.046	0.01643	0.046	0.014617	0.046	0.01461	0.046	0.014763	0.046	0.014627	0.046	0.01335
	0.0462	0.016587	0.0462	0.014396	0.0462	0.014694	0.0462	0.014576	0.0462	0.014633	0.0462	0.013328
	0.0464	0.016524	0.0464	0.014097	0.0464	0.014771	0.0464	0.014472	0.0464	0.014765	0.0464	0.01331
	0.0466	0.016399	0.0466	0.013657	0.0466	0.014792	0.0466	0.014433	0.0466	0.014897	0.0466	0.013284
	0.0468	0.016296	0.0468	0.013277	0.0468	0.014812	0.0468	0.014488	0.0468	0.015092	0.0468	0.013225
	0.047	0.016222	0.047	0.013022	0.047	0.0148	0.047	0.014538	0.047	0.015259	0.047	0.013212
	0.0472	0.016126	0.0472	0.012914	0.0472	0.014875	0.0472	0.014578	0.0472	0.015342	0.0472	0.013233
	0.0474	0.016048	0.0474	0.012825	0.0474	0.015023	0.0474	0.014594	0.0474	0.015313	0.0474	0.013288
	0.0476	0.015946	0.0476	0.012741	0.0476	0.015148	0.0476	0.014506	0.0476	0.015322	0.0476	0.013357
	0.0478	0.015815	0.0478	0.012712	0.0478	0.015188	0.0478	0.014346	0.0478	0.015349	0.0478	0.013376
	0.048	0.015774	0.048	0.012718	0.048	0.015119	0.048	0.014302	0.048	0.015434	0.048	0.013343
	0.0482	0.015735	0.0482	0.012743	0.0482	0.015001	0.0482	0.014478	0.0482	0.015479	0.0482	0.013317
	0.0484	0.015677	0.0484	0.012741	0.0484	0.014693	0.0484	0.014733	0.0484	0.015539	0.0484	0.01333
	0.0486	0.015658	0.0486	0.012725	0.0486	0.014333	0.0486	0.014924	0.0486	0.015472	0.0486	0.013341
	0.0488	0.015768	0.0488	0.012687	0.0488	0.014106	0.0488	0.015024	0.0488	0.015367	0.0488	0.013314
	0.049	0.015848	0.049	0.012704	0.049	0.013828	0.049	0.015119	0.049	0.015297	0.049	0.013276
	0.0492	0.015898	0.0492	0.012807	0.0492	0.013565	0.0492	0.01526	0.0492	0.015268	0.0492	0.013238
	0.0494	0.015945	0.0494	0.012919	0.0494	0.013398	0.0494	0.0154	0.0494	0.015293	0.0494	0.013258
	0.0496	0.015842	0.0496	0.012978	0.0496	0.013324	0.0496	0.015527	0.0496	0.015396	0.0496	0.013299
	0.0498	0.015691	0.0498	0.012948	0.0498	0.013348	0.0498	0.015628	0.0498	0.015518	0.0498	0.013319
	0.05	0.015497	0.05	0.012989	0.05	0.013437	0.05	0.015721	0.05	0.015524	0.05	0.013341
	0.0502	0.015276	0.0502	0.013198	0.0502	0.013485	0.0502	0.015832	0.0502	0.015414	0.0502	0.013349
	0.0504	0.014944	0.0504	0.013349	0.0504	0.013286	0.0504	0.015914	0.0504	0.015198	0.0504	0.013378
	0.0506	0.014547	0.0506	0.013517	0.0506	0.013121	0.0506	0.015918	0.0506	0.015019	0.0506	0.013425
	0.0508	0.014316	0.0508	0.013583	0.0508	0.013123	0.0508	0.015827	0.0508	0.014908	0.0508	0.01353
	0.051	0.014256	0.051	0.013695	0.051	0.013217	0.051	0.015652	0.051	0.014897	0.051	0.013646
	0.0512	0.014204	0.0512	0.01377	0.0512	0.013367	0.0512	0.015487	0.0512	0.014894	0.0512	0.013736
	0.0514	0.014182	0.0514	0.01386	0.0514	0.013394	0.0514	0.015369	0.0514	0.014926	0.0514	0.013843
	0.0516	0.014143	0.0516	0.013919	0.0516	0.013419	0.0516	0.015313	0.0516	0.014884	0.0516	0.013974
	0.0518	0.01406	0.0518	0.013873	0.0518	0.013518	0.0518	0.015297	0.0518	0.014841	0.0518	0.014065
	0.052	0.013998	0.052	0.013801	0.052	0.013639	0.052	0.015154	0.052	0.014829	0.052	0.014121
	0.0522	0.013963	0.0522	0.013746	0.0522	0.013596	0.0522	0.014903	0.0522	0.01482	0.0522	0.014161
	0.0524	0.013901	0.0524	0.013746	0.0524	0.013566	0.0524	0.014617	0.0524	0.014978	0.0524	0.01421
	0.0526	0.01378	0.0526	0.013786	0.0526	0.013628	0.0526	0.014423	0.0526	0.015092	0.0526	0.014312
	0.0528	0.013698	0.0528	0.013927	0.0528	0.013826	0.0528	0.014302	0.0528	0.015133	0.0528	0.014442
	0.053	0.013651	0.053	0.013987	0.053	0.014073	0.053	0.014064	0.053	0.015239	0.053	0.01453
	0.0532	0.013724	0.0532	0.014056	0.0532	0.0144	0.0532	0.013795	0.0532	0.015304	0.0532	0.014577
	0.0534	0.013838	0.0534	0.014214	0.0534	0.01468	0.0534	0.013625	0.0534	0.015287	0.0534	0.014596
	0.0536	0.013853	0.0536	0.014367	0.0536	0.014902	0.0536	0.013458	0.0536	0.015313	0.0536	0.014643
	0.0538	0.013816	0.0538	0.014466	0.0538	0.015013	0.0538	0.013412	0.0538	0.015349	0.0538	0.014749
	0.054	0.013709	0.054	0.014509	0.054	0.015081	0.054	0.013497	0.054	0.015364	0.054	0.014856
	0.0542	0.013601	0.0542	0.014611	0.0542	0.015221	0.0542	0.01364	0.0542	0.015412	0.0542	0.014882
	0.0544	0.013561	0.0544	0.014811	0.0544	0.015339	0.0544	0.013785	0.0544	0.01547	0.0544	0.014899
	0.0546	0.013602	0.0546	0.015169	0.0546	0.015372	0.0546	0.013925	0.0546	0.015456	0.0546	0.014985
	0.0548	0.013685	0.0548	0.015461	0.0548	0.015427	0.0548	0.014105	0.0548	0.015435	0.0548	0.015109
	0.055	0.013753	0.055	0.015616	0.055	0.015607	0.055	0.014224	0.055	0.015323	0.055	0.015196
	0.0552	0.013863	0.0552	0.015702	0.0552	0.015759	0.0552	0.014359	0.0552	0.015193	0.0552	0.015248
	0.0554	0.01399	0.0554	0.015823	0.0554	0.015899	0.0554	0.014522	0.0554	0.015141	0.0554	0.015279
	0.0556	0.013987	0.0556	0.015974	0.0556	0.016103	0.0556	0.014808	0.0556	0.015084	0.0556	0.015315
	0.0558	0.013921	0.0558	0.016122	0.0558	0.016234	0.0558	0.015167	0.0558	0.01511	0.0558	0.015378
	0.056	0.013781	0.056	0.016254	0.056	0.016261	0.056	0.015513	0.056	0.015233	0.056	0.015449
	0.0562	0.013724	0.0562	0.016475	0.0562	0.016202	0.0562	0.01578	0.0562	0.015305	0.0562	0.015519
	0.0564	0.013768	0.0564	0.016847	0.0564	0.016184	0.0564	0.015898	0.0564	0.015224	0.0564	0.015587
	0.0566	0.013873	0.0566	0.017277	0.0566	0.016121	0.0566	0.015894	0.0566	0.015056	0.0566	0.015641
	0.0568	0.013968	0.0568	0.017587	0.0568	0.015982	0.0568	0.015916	0.0568	0.014887	0.0568	0.015723
	0.057	0.014013	0.057	0.017799	0.057	0.015897	0.057	0.015892	0.057	0.014803	0.057	0.015815
	0.0572	0.014018	0.0572	0.017887	0.0572	0.015685	0.0572	0.015782	0.0572	0.014792	0.0572	0.01585
	0.0574	0.01403	0.0574	0.017882	0.0574	0.015377	0.0574	0.015665	0.0574	0.014731	0.0574	0.015805
	0.0576	0.013999	0.0576	0.017869	0.0576	0.015054	0.0576	0.015713	0.0576	0.014585	0.0576	0.015752
	0.0578	0.013921	0.0578	0.017766	0.0578	0.01474	0.0578	0.015726	0.0578	0.014476	0.0578	0.01578
	0.058	0.013808	0.058	0.017635	0.058	0.014555	0.058	0.015643	0.058	0.014355	0.058	0.015845
	0.0582	0.013694	0.0582	0.017511	0.0582	0.014497	0.0582	0.01553	0.0582	0.014292	0.0582	0.015867
	0.0584	0.013558	0.0584	0.017383	0.0584	0.014518	0.0584	0.015229	0.0584	0.014274	0.0584	0.015878
	0.0586	0.013382	0.0586	0.017239	0.0586	0.014561	0.0586	0.014977	0.0586	0.01435	0.0586	0.015916
	0.0588	0.013252	0.0588	0.017117	0.0588	0.014686	0.0588	0.014886	0.0588	0.014453	0.0588	0.015987
	0.059	0.01307	0.059	0.017031	0.059	0.014853	0.059	0.014844	0.059	0.014534	0.059	0.01608
	0.0592	0.012948	0.0592	0.016882	0.0592	0.014971	0.0592	0.014686	0.0592	0.014552	0.0592	0.016152
	0.0594	0.012887	0.0594	0.016719	0.0594	0.015072	0.0594	0.014414	0.0594	0.014559	0.0594	0.016167
	0.0596	0.012968	0.0596	0.01661	0.0596	0.015082	0.0596	0.014294	0.0596	0.014502	0.0596	0.016163
	0.0598	0.013149	0.0598	0.016617	0.0598	0.015079	0.0598	0.014252	0.0598	0.014446	0.0598	0.016157
	0.06	0.013398	0.06	0.016619	0.06	0.015067	0.06	0.014209	0.06	0.014493	0.06	0.016178
	0.0602	0.013726	0.0602	0.016462	0.0602	0.015223	0.0602	0.014168	0.0602	0.014648	0.0602	0.016223
	0.0604	0.014046	0.0604	0.016343	0.0604	0.015515	0.0604	0.014112	0.0604	0.014912	0.0604	0.016197
	0.0606	0.014496	0.0606	0.016415	0.0606	0.015815	0.0606	0.014176	0.0606	0.015204	0.0606	0.016156
	0.0608	0.014885	0.0608	0.016593	0.0608	0.015975	0.0608	0.014364	0.0608	0.015356	0.0608	0.01611
	0.061	0.015114	0.061	0.01673	0.061	0.016055	0.061	0.0146	0.061	0.015426	0.061	0.016036
	0.0612	0.015227	0.0612	0.01674	0.0612	0.016151	0.0612	0.014792	0.0612	0.01547	0.0612	0.015959
	0.0614	0.015455	0.0614	0.016746	0.0614	0.016213	0.0614	0.014939	0.0614	0.015554	0.0614	0.015876
	0.0616	0.015716	0.0616	0.016746	0.0616	0.016266	0.0616	0.015104	0.0616	0.01571	0.0616	0.015796
	0.0618	0.01594	0.0618	0.01687	0.0618	0.016345	0.0618	0.015305	0.0618	0.01576	0.0618	0.015747
	0.062	0.01606	0.062	0.017049	0.062	0.016475	0.062	0.015579	0.062	0.015771	0.062	0.01569
	0.0622	0.016125	0.0622	0.017181	0.0622	0.016655	0.0622	0.015834	0.0622	0.015804	0.0622	0.015676
	0.0624	0.016235	0.0624	0.017303	0.0624	0.01667	0.0624	0.016055	0.0624	0.015733	0.0624	0.0156
	0.0626	0.016329	0.0626	0.017287	0.0626	0.016641	0.0626	0.016218	0.0626	0.015594	0.0626	0.015478
	0.0628	0.016421	0.0628	0.017155	0.0628	0.016533	0.0628	0.016382	0.0628	0.015514	0.0628	0.015356
	0.063	0.016443	0.063	0.017113	0.063	0.016382	0.063	0.01662	0.063	0.015425	0.063	0.015271
	0.0632	0.016368	0.0632	0.017149	0.0632	0.016134	0.0632	0.016859	0.0632	0.015442	0.0632	0.015269
	0.0634	0.016397	0.0634	0.01711	0.0634	0.015837	0.0634	0.017089	0.0634	0.015462	0.0634	0.015278
	0.0636	0.016429	0.0636	0.016904	0.0636	0.015648	0.0636	0.017174	0.0636	0.015402	0.0636	0.015228
	0.0638	0.016451	0.0638	0.01675	0.0638	0.015533	0.0638	0.017151	0.0638	0.015326	0.0638	0.015114
	0.064	0.016538	0.064	0.01667	0.064	0.015473	0.064	0.017054	0.064	0.015257	0.064	0.015042
	0.0642	0.016683	0.0642	0.016598	0.0642	0.015437	0.0642	0.016939	0.0642	0.015242	0.0642	0.014987
	0.0644	0.016734	0.0644	0.016412	0.0644	0.015368	0.0644	0.016767	0.0644	0.015239	0.0644	0.014934
	0.0646	0.016682	0.0646	0.016143	0.0646	0.015243	0.0646	0.016556	0.0646	0.015274	0.0646	0.014847
	0.0648	0.016605	0.0648	0.015893	0.0648	0.015118	0.0648	0.016417	0.0648	0.015306	0.0648	0.014739
	0.065	0.016505	0.065	0.015707	0.065	0.01506	0.065	0.016333	0.065	0.015378	0.065	0.014624
	0.0652	0.016346	0.0652	0.015574	0.0652	0.014932	0.0652	0.016188	0.0652	0.015429	0.0652	0.014539
	0.0654	0.016284	0.0654	0.015468	0.0654	0.014706	0.0654	0.015971	0.0654	0.015544	0.0654	0.014492
	0.0656	0.016305	0.0656	0.015295	0.0656	0.014515	0.0656	0.015691	0.0656	0.01561	0.0656	0.014446
	0.0658	0.016438	0.0658	0.015157	0.0658	0.014503	0.0658	0.015372	0.0658	0.01555	0.0658	0.014363
	0.066	0.016593	0.066	0.015073	0.066	0.014555	0.066	0.015014	0.066	0.015386	0.066	0.014268
	0.0662	0.016672	0.0662	0.014873	0.0662	0.014542	0.0662	0.014801	0.0662	0.015228	0.0662	0.014216
	0.0664	0.016641	0.0664	0.014536	0.0664	0.014612	0.0664	0.014661	0.0664	0.015215	0.0664	0.014177
	0.0666	0.016549	0.0666	0.014074	0.0666	0.01469	0.0666	0.014558	0.0666	0.015325	0.0666	0.014102
	0.0668	0.016523	0.0668	0.013701	0.0668	0.014727	0.0668	0.01458	0.0668	0.015562	0.0668	0.01398
	0.067	0.016443	0.067	0.013494	0.067	0.014775	0.067	0.01459	0.067	0.015723	0.067	0.0139
	0.0672	0.016253	0.0672	0.013416	0.0672	0.014858	0.0672	0.014593	0.0672	0.015795	0.0672	0.013892
	0.0674	0.016014	0.0674	0.013315	0.0674	0.015034	0.0674	0.014565	0.0674	0.015745	0.0674	0.013921
	0.0676	0.015917	0.0676	0.013208	0.0676	0.015216	0.0676	0.014452	0.0676	0.015693	0.0676	0.013947
	0.0678	0.01593	0.0678	0.013166	0.0678	0.015357	0.0678	0.014372	0.0678	0.01574	0.0678	0.013914
	0.068	0.015967	0.068	0.013145	0.068	0.015361	0.068	0.014354	0.068	0.015845	0.068	0.013856
	0.0682	0.015924	0.0682	0.013146	0.0682	0.015265	0.0682	0.014463	0.0682	0.015901	0.0682	0.013803
	0.0684	0.015845	0.0684	0.01321	0.0684	0.015071	0.0684	0.014639	0.0684	0.015865	0.0684	0.013747
	0.0686	0.015844	0.0686	0.013199	0.0686	0.014725	0.0686	0.014785	0.0686	0.015804	0.0686	0.013741
	0.0688	0.015893	0.0688	0.013098	0.0688	0.014345	0.0688	0.014878	0.0688	0.015679	0.0688	0.013693
	0.069	0.015971	0.069	0.013062	0.069	0.014012	0.069	0.014934	0.069	0.015529	0.069	0.013588
	0.0692	0.01601	0.0692	0.013099	0.0692	0.013719	0.0692	0.015017	0.0692	0.015403	0.0692	0.01347
	0.0694	0.015916	0.0694	0.013155	0.0694	0.013446	0.0694	0.015151	0.0694	0.015403	0.0694	0.013403
	0.0696	0.015748	0.0696	0.013147	0.0696	0.013289	0.0696	0.015263	0.0696	0.015393	0.0696	0.013388
	0.0698	0.015551	0.0698	0.013117	0.0698	0.013298	0.0698	0.01533	0.0698	0.015381	0.0698	0.013398
	0.07	0.015295	0.07	0.013142	0.07	0.013334	0.07	0.01531	0.07	0.015318	0.07	0.013358
	0.0702	0.014954	0.0702	0.013292	0.0702	0.013236	0.0702	0.01537	0.0702	0.015234	0.0702	0.013305
	0.0704	0.014582	0.0704	0.013421	0.0704	0.013042	0.0704	0.015459	0.0704	0.015028	0.0704	0.013283
	0.0706	0.014172	0.0706	0.013403	0.0706	0.012854	0.0706	0.015385	0.0706	0.014748	0.0706	0.013321
	0.0708	0.013887	0.0708	0.013298	0.0708	0.012745	0.0708	0.015205	0.0708	0.014612	0.0708	0.013377
	0.071	0.013757	0.071	0.013293	0.071	0.01277	0.071	0.015005	0.071	0.014637	0.071	0.013429
	0.0712	0.013664	0.0712	0.013341	0.0712	0.012873	0.0712	0.014782	0.0712	0.014574	0.0712	0.013467
	0.0714	0.013624	0.0714	0.013459	0.0714	0.012996	0.0714	0.014599	0.0714	0.014377	0.0714	0.013499
	0.0716	0.013613	0.0716	0.013527	0.0716	0.013068	0.0716	0.01459	0.0716	0.014293	0.0716	0.013568
	0.0718	0.013517	0.0718	0.013567	0.0718	0.013107	0.0718	0.014477	0.0718	0.014245	0.0718	0.013613
	0.072	0.013453	0.072	0.013465	0.072	0.013222	0.072	0.014283	0.072	0.014192	0.072	0.013621
	0.0722	0.013469	0.0722	0.013393	0.0722	0.013283	0.0722	0.014014	0.0722	0.014194	0.0722	0.013592
	0.0724	0.013443	0.0724	0.01343	0.0724	0.013321	0.0724	0.013772	0.0724	0.01431	0.0724	0.013614
	0.0726	0.013366	0.0726	0.013512	0.0726	0.013407	0.0726	0.013642	0.0726	0.014416	0.0726	0.013693
	0.0728	0.013347	0.0728	0.01358	0.0728	0.013627	0.0728	0.013516	0.0728	0.0145	0.0728	0.013782
	0.073	0.013302	0.073	0.013631	0.073	0.013935	0.073	0.013337	0.073	0.01453	0.073	0.013801
	0.0732	0.01325	0.0732	0.013685	0.0732	0.01429	0.0732	0.013135	0.0732	0.014549	0.0732	0.013781
	0.0734	0.013272	0.0734	0.013746	0.0734	0.014571	0.0734	0.01291	0.0734	0.014549	0.0734	0.013782
	0.0736	0.01323	0.0736	0.013895	0.0736	0.014736	0.0736	0.012789	0.0736	0.014504	0.0736	0.013791
	0.0738	0.01308	0.0738	0.013983	0.0738	0.014778	0.0738	0.012739	0.0738	0.014519	0.0738	0.013841
	0.074	0.013023	0.074	0.013948	0.074	0.014653	0.074	0.012742	0.074	0.014543	0.074	0.013884
	0.0742	0.012879	0.0742	0.013955	0.0742	0.014529	0.0742	0.01278	0.0742	0.014511	0.0742	0.0139
	0.0744	0.012808	0.0744	0.014104	0.0744	0.014372	0.0744	0.012859	0.0744	0.014408	0.0744	0.013886
	0.0746	0.012782	0.0746	0.014311	0.0746	0.014276	0.0746	0.012941	0.0746	0.014361	0.0746	0.013896
	0.0748	0.01271	0.0748	0.014399	0.0748	0.014214	0.0748	0.013002	0.0748	0.014328	0.0748	0.014014
	0.075	0.012657	0.075	0.014423	0.075	0.014147	0.075	0.013149	0.075	0.014143	0.075	0.014113
	0.0752	0.012618	0.0752	0.014425	0.0752	0.01413	0.0752	0.013233	0.0752	0.013932	0.0752	0.014128
	0.0754	0.012598	0.0754	0.014423	0.0754	0.014119	0.0754	0.013314	0.0754	0.013766	0.0754	0.014067
	0.0756	0.012473	0.0756	0.014462	0.0756	0.014177	0.0756	0.013495	0.0756	0.013707	0.0756	0.014063
	0.0758	0.012255	0.0758	0.014459	0.0758	0.014124	0.0758	0.013748	0.0758	0.013725	0.0758	0.014101
	0.076	0.012026	0.076	0.01448	0.076	0.013969	0.076	0.014009	0.076	0.01375	0.076	0.014132
	0.0762	0.01188	0.0762	0.014662	0.0762	0.013805	0.0762	0.014173	0.0762	0.013774	0.0762	0.014154
	0.0764	0.011881	0.0764	0.014991	0.0764	0.013696	0.0764	0.014253	0.0764	0.013644	0.0764	0.014164
	0.0766	0.011909	0.0766	0.015378	0.0766	0.013613	0.0766	0.014282	0.0766	0.013466	0.0766	0.014182
	0.0768	0.011856	0.0768	0.015692	0.0768	0.013456	0.0768	0.01427	0.0768	0.01329	0.0768	0.014257
	0.077	0.011921	0.077	0.015823	0.077	0.013289	0.077	0.014226	0.077	0.013087	0.077	0.014292
	0.0772	0.012041	0.0772	0.015901	0.0772	0.013089	0.0772	0.014118	0.0772	0.012957	0.0772	0.014272
	0.0774	0.012099	0.0774	0.015954	0.0774	0.012903	0.0774	0.014072	0.0774	0.012874	0.0774	0.014208
	0.0776	0.012129	0.0776	0.016016	0.0776	0.012781	0.0776	0.014111	0.0776	0.012804	0.0776	0.014113
	0.0778	0.012123	0.0778	0.016014	0.0778	0.012679	0.0778	0.01426	0.0778	0.012717	0.0778	0.014096
	0.078	0.012114	0.078	0.015997	0.078	0.012594	0.078	0.014238	0.078	0.012608	0.078	0.014127
	0.0782	0.01212	0.0782	0.015862	0.0782	0.012613	0.0782	0.014086	0.0782	0.0125	0.0782	0.014157
	0.0784	0.012105	0.0784	0.015819	0.0784	0.012791	0.0784	0.013882	0.0784	0.012465	0.0784	0.014149
	0.0786	0.011993	0.0786	0.015827	0.0786	0.013037	0.0786	0.013651	0.0786	0.012541	0.0786	0.014125
	0.0788	0.011842	0.0788	0.015903	0.0788	0.013303	0.0788	0.013478	0.0788	0.012619	0.0788	0.01415
	0.079	0.011767	0.079	0.015861	0.079	0.013598	0.079	0.013334	0.079	0.0127	0.079	0.014205
	0.0792	0.011673	0.0792	0.015648	0.0792	0.013861	0.0792	0.013135	0.0792	0.012718	0.0792	0.014257
	0.0794	0.011661	0.0794	0.015475	0.0794	0.014042	0.0794	0.012912	0.0794	0.012725	0.0794	0.014276
	0.0796	0.011723	0.0796	0.015429	0.0796	0.014106	0.0796	0.012704	0.0796	0.012688	0.0796	0.014266
	0.0798	0.011804	0.0798	0.015364	0.0798	0.01403	0.0798	0.012631	0.0798	0.012586	0.0798	0.014237
	0.08	0.012019	0.08	0.015318	0.08	0.013997	0.08	0.012593	0.08	0.012583	0.08	0.014221
	0.0802	0.012293	0.0802	0.01521	0.0802	0.014126	0.0802	0.012567	0.0802	0.012652	0.0802	0.014215
	0.0804	0.01261	0.0804	0.014993	0.0804	0.014298	0.0804	0.01245	0.0804	0.012894	0.0804	0.014221
	0.0806	0.012949	0.0806	0.014878	0.0806	0.01449	0.0806	0.012455	0.0806	0.013109	0.0806	0.014191
	0.0808	0.013316	0.0808	0.014915	0.0808	0.014526	0.0808	0.012589	0.0808	0.013198	0.0808	0.014092
	0.081	0.013524	0.081	0.0149	0.081	0.014433	0.081	0.012731	0.081	0.013195	0.081	0.014004
	0.0812	0.013588	0.0812	0.014796	0.0812	0.014354	0.0812	0.012867	0.0812	0.013236	0.0812	0.013921
	0.0814	0.013631	0.0814	0.014715	0.0814	0.014359	0.0814	0.012992	0.0814	0.013302	0.0814	0.013818
	0.0816	0.013672	0.0816	0.014662	0.0816	0.014346	0.0816	0.013022	0.0816	0.013423	0.0816	0.013657
	0.0818	0.013791	0.0818	0.014734	0.0818	0.014413	0.0818	0.01313	0.0818	0.013486	0.0818	0.013557
	0.082	0.013913	0.082	0.0149	0.082	0.014484	0.082	0.013343	0.082	0.01347	0.082	0.01353
	0.0822	0.01396	0.0822	0.015014	0.0822	0.014505	0.0822	0.013598	0.0822	0.013388	0.0822	0.013465
	0.0824	0.013978	0.0824	0.015037	0.0824	0.014542	0.0824	0.013819	0.0824	0.013317	0.0824	0.013361
	0.0826	0.014075	0.0826	0.01497	0.0826	0.014423	0.0826	0.013913	0.0826	0.013202	0.0826	0.013243
	0.0828	0.014206	0.0828	0.014893	0.0828	0.014216	0.0828	0.014007	0.0828	0.013064	0.0828	0.013093
	0.083	0.014271	0.083	0.014888	0.083	0.014025	0.083	0.014188	0.083	0.012916	0.083	0.012977
	0.0832	0.014208	0.0832	0.014837	0.0832	0.013796	0.0832	0.014376	0.0832	0.012873	0.0832	0.012932
	0.0834	0.014127	0.0834	0.01464	0.0834	0.01352	0.0834	0.014554	0.0834	0.012901	0.0834	0.012909
	0.0836	0.014145	0.0836	0.014501	0.0836	0.013281	0.0836	0.014673	0.0836	0.012865	0.0836	0.012843
	0.0838	0.014245	0.0838	0.014371	0.0838	0.013169	0.0838	0.014655	0.0838	0.012813	0.0838	0.012737
	0.084	0.014357	0.084	0.014312	0.084	0.013057	0.084	0.014545	0.084	0.012796	0.084	0.012644
	0.0842	0.014431	0.0842	0.014228	0.0842	0.012969	0.0842	0.014416	0.0842	0.012759	0.0842	0.01254
	0.0844	0.014473	0.0844	0.013986	0.0844	0.012931	0.0844	0.014243	0.0844	0.012672	0.0844	0.012468
	0.0846	0.014367	0.0846	0.013633	0.0846	0.012911	0.0846	0.014095	0.0846	0.012667	0.0846	0.01239
	0.0848	0.014219	0.0848	0.013369	0.0848	0.012838	0.0848	0.013884	0.0848	0.012741	0.0848	0.012263
	0.085	0.014128	0.085	0.013213	0.085	0.012584	0.085	0.013639	0.085	0.012782	0.085	0.012094
	0.0852	0.013962	0.0852	0.013046	0.0852	0.012281	0.0852	0.013497	0.0852	0.012843	0.0852	0.011977
	0.0854	0.013798	0.0854	0.012849	0.0854	0.01201	0.0854	0.013305	0.0854	0.012872	0.0854	0.011909
	0.0856	0.013807	0.0856	0.012566	0.0856	0.011756	0.0856	0.013011	0.0856	0.012788	0.0856	0.011844
	0.0858	0.013884	0.0858	0.012395	0.0858	0.011539	0.0858	0.012537	0.0858	0.012695	0.0858	0.011764
	0.086	0.013956	0.086	0.012227	0.086	0.011524	0.086	0.01216	0.086	0.012525	0.086	0.011643
	0.0862	0.01399	0.0862	0.011898	0.0862	0.011516	0.0862	0.011868	0.0862	0.012378	0.0862	0.011553
	0.0864	0.013845	0.0864	0.011519	0.0864	0.011491	0.0864	0.011723	0.0864	0.012415	0.0864	0.011463
	0.0866	0.013644	0.0866	0.01104	0.0866	0.011449	0.0866	0.011605	0.0866	0.012519	0.0866	0.011383
	0.0868	0.013493	0.0868	0.010581	0.0868	0.011441	0.0868	0.011517	0.0868	0.012694	0.0868	0.011268
	0.087	0.013356	0.087	0.010296	0.087	0.011422	0.087	0.011452	0.087	0.012844	0.087	0.011123
	0.0872	0.013215	0.0872	0.010176	0.0872	0.01147	0.0872	0.011396	0.0872	0.012856	0.0872	0.011035
	0.0874	0.013079	0.0874	0.010175	0.0874	0.011618	0.0874	0.011399	0.0874	0.012788	0.0874	0.011035
	0.0876	0.012926	0.0876	0.010141	0.0876	0.0119	0.0876	0.011404	0.0876	0.012777	0.0876	0.01107
	0.0878	0.012932	0.0878	0.010098	0.0878	0.012086	0.0878	0.011288	0.0878	0.01284	0.0878	0.011037
	0.088	0.013027	0.088	0.010096	0.088	0.012103	0.088	0.011271	0.088	0.012868	0.088	0.010946
	0.0882	0.013058	0.0882	0.010195	0.0882	0.012046	0.0882	0.011446	0.0882	0.012854	0.0882	0.010873
	0.0884	0.01304	0.0884	0.010324	0.0884	0.011914	0.0884	0.011583	0.0884	0.012787	0.0884	0.010821
	0.0886	0.013084	0.0886	0.010328	0.0886	0.011703	0.0886	0.011749	0.0886	0.012654	0.0886	0.010759
	0.0888	0.013196	0.0888	0.010269	0.0888	0.011495	0.0888	0.011884	0.0888	0.012578	0.0888	0.010716
	0.089	0.013255	0.089	0.010354	0.089	0.0113	0.089	0.012001	0.089	0.012479	0.089	0.010613
	0.0892	0.013307	0.0892	0.010525	0.0892	0.011133	0.0892	0.012081	0.0892	0.012375	0.0892	0.010459
	0.0894	0.013274	0.0894	0.010679	0.0894	0.010993	0.0894	0.012223	0.0894	0.012279	0.0894	0.010372
	0.0896	0.013166	0.0896	0.010737	0.0896	0.010948	0.0896	0.01237	0.0896	0.012371	0.0896	0.010361
	0.0898	0.01303	0.0898	0.01076	0.0898	0.010963	0.0898	0.012412	0.0898	0.012436	0.0898	0.01034
	0.09	0.012797	0.09	0.010772	0.09	0.010979	0.09	0.012399	0.09	0.012348	0.09	0.010289
	0.0902	0.012401	0.0902	0.010843	0.0902	0.01085	0.0902	0.012431	0.0902	0.012207	0.0902	0.010228
	0.0904	0.011938	0.0904	0.010978	0.0904	0.010584	0.0904	0.012475	0.0904	0.011899	0.0904	0.010206
	0.0906	0.011489	0.0906	0.010963	0.0906	0.010338	0.0906	0.012338	0.0906	0.011639	0.0906	0.010232
	0.0908	0.011144	0.0908	0.010836	0.0908	0.010137	0.0908	0.012173	0.0908	0.011473	0.0908	0.010273
	0.091	0.010994	0.091	0.010673	0.091	0.010088	0.091	0.011937	0.091	0.011405	0.091	0.010304
	0.0912	0.01086	0.0912	0.010615	0.0912	0.010107	0.0912	0.011713	0.0912	0.011326	0.0912	0.010333
	0.0914	0.010716	0.0914	0.010717	0.0914	0.010142	0.0914	0.011497	0.0914	0.011213	0.0914	0.010391
	0.0916	0.010588	0.0916	0.010762	0.0916	0.010085	0.0916	0.011373	0.0916	0.011151	0.0916	0.01044
	0.0918	0.010477	0.0918	0.010646	0.0918	0.009995	0.0918	0.011236	0.0918	0.01104	0.0918	0.010462
	0.092	0.01034	0.092	0.010434	0.092	0.009856	0.092	0.010947	0.092	0.010989	0.092	0.01045
	0.0922	0.010227	0.0922	0.010222	0.0922	0.009796	0.0922	0.010608	0.0922	0.011029	0.0922	0.010458
	0.0924	0.010045	0.0924	0.010129	0.0924	0.009801	0.0924	0.010289	0.0924	0.011041	0.0924	0.01047
	0.0926	0.009885	0.0926	0.010146	0.0926	0.009846	0.0926	0.010015	0.0926	0.011092	0.0926	0.010498
	0.0928	0.009757	0.0928	0.010205	0.0928	0.009957	0.0928	0.009851	0.0928	0.011144	0.0928	0.010556
	0.093	0.009757	0.093	0.010227	0.093	0.010111	0.093	0.009674	0.093	0.011156	0.093	0.010612
	0.0932	0.009805	0.0932	0.010235	0.0932	0.01032	0.0932	0.009398	0.0932	0.011109	0.0932	0.010583
	0.0934	0.009788	0.0934	0.010308	0.0934	0.010572	0.0934	0.00911	0.0934	0.011075	0.0934	0.01055
	0.0936	0.009641	0.0936	0.010434	0.0936	0.010754	0.0936	0.008995	0.0936	0.01108	0.0936	0.010546
	0.0938	0.009469	0.0938	0.010535	0.0938	0.010793	0.0938	0.00908	0.0938	0.011118	0.0938	0.01056
	0.094	0.009259	0.094	0.010556	0.094	0.010797	0.094	0.00916	0.094	0.011146	0.094	0.010575
	0.0942	0.009155	0.0942	0.010532	0.0942	0.010803	0.0942	0.009177	0.0942	0.011091	0.0942	0.01056
	0.0944	0.009111	0.0944	0.010652	0.0944	0.01077	0.0944	0.009247	0.0944	0.011015	0.0944	0.010559
	0.0946	0.009074	0.0946	0.010923	0.0946	0.010719	0.0946	0.009367	0.0946	0.010896	0.0946	0.010582
	0.0948	0.009095	0.0948	0.011078	0.0948	0.010697	0.0948	0.00943	0.0948	0.010821	0.0948	0.01064
	0.095	0.009104	0.095	0.011137	0.095	0.010706	0.095	0.009515	0.095	0.010673	0.095	0.010739
	0.0952	0.009119	0.0952	0.011216	0.0952	0.010795	0.0952	0.009623	0.0952	0.010514	0.0952	0.010757
	0.0954	0.009061	0.0954	0.011228	0.0954	0.010902	0.0954	0.009759	0.0954	0.010312	0.0954	0.010755
	0.0956	0.008984	0.0956	0.011252	0.0956	0.01092	0.0956	0.009982	0.0956	0.010187	0.0956	0.010726
	0.0958	0.00886	0.0958	0.011256	0.0958	0.010854	0.0958	0.010206	0.0958	0.010199	0.0958	0.010708
	0.096	0.008619	0.096	0.011303	0.096	0.010685	0.096	0.010452	0.096	0.010241	0.096	0.010727
	0.0962	0.008383	0.0962	0.01149	0.0962	0.01053	0.0962	0.01067	0.0962	0.010229	0.0962	0.01072
	0.0964	0.00828	0.0964	0.011761	0.0964	0.010327	0.0964	0.010759	0.0964	0.010129	0.0964	0.010758
	0.0966	0.008328	0.0966	0.01212	0.0966	0.010203	0.0966	0.010822	0.0966	0.009948	0.0966	0.010794
	0.0968	0.008364	0.0968	0.012447	0.0968	0.010114	0.0968	0.010814	0.0968	0.009694	0.0968	0.010843
	0.097	0.008448	0.097	0.012623	0.097	0.009948	0.097	0.01078	0.097	0.009558	0.097	0.010886
	0.0972	0.008504	0.0972	0.012688	0.0972	0.009735	0.0972	0.010614	0.0972	0.009479	0.0972	0.010876
	0.0974	0.008573	0.0974	0.012684	0.0974	0.009476	0.0974	0.010431	0.0974	0.009384	0.0974	0.010795
	0.0976	0.008612	0.0976	0.012666	0.0976	0.009208	0.0976	0.010406	0.0976	0.009298	0.0976	0.010703
	0.0978	0.008567	0.0978	0.012656	0.0978	0.009039	0.0978	0.010507	0.0978	0.009187	0.0978	0.010662
	0.098	0.008484	0.098	0.012592	0.098	0.008995	0.098	0.010574	0.098	0.009018	0.098	0.01065
	0.0982	0.008425	0.0982	0.012398	0.0982	0.009105	0.0982	0.010417	0.0982	0.008962	0.0982	0.010681
	0.0984	0.008408	0.0984	0.012293	0.0984	0.009297	0.0984	0.010097	0.0984	0.008903	0.0984	0.010665
	0.0986	0.008285	0.0986	0.012301	0.0986	0.009457	0.0986	0.009918	0.0986	0.008889	0.0986	0.010596
	0.0988	0.008118	0.0988	0.012304	0.0988	0.009654	0.0988	0.009815	0.0988	0.008972	0.0988	0.010604
	0.099	0.008008	0.099	0.012228	0.099	0.009963	0.099	0.009689	0.099	0.009111	0.099	0.010675
	0.0992	0.007975	0.0992	0.012035	0.0992	0.010299	0.0992	0.009534	0.0992	0.009139	0.0992	0.010707
	0.0994	0.008079	0.0994	0.01189	0.0994	0.010528	0.0994	0.009349	0.0994	0.009066	0.0994	0.01069
	0.0996	0.008165	0.0996	0.011861	0.0996	0.010584	0.0996	0.009209	0.0996	0.008999	0.0996	0.010658
	0.0998	0.00827	0.0998	0.011892	0.0998	0.010528	0.0998	0.009114	0.0998	0.008893	0.0998	0.010619
	0.1	0.008438	0.1	0.011859	0.1	0.010565	0.1	0.009075	0.1	0.008824	0.1	0.010595
	0.1002	0.008749	0.1002	0.011761	0.1002	0.010657	0.1002	0.008967	0.1002	0.008984	0.1002	0.010564
	0.1004	0.009111	0.1004	0.011597	0.1004	0.010792	0.1004	0.00884	0.1004	0.00923	0.1004	0.010562
	0.1006	0.009466	0.1006	0.011466	0.1006	0.01098	0.1006	0.008855	0.1006	0.009394	0.1006	0.010539
	0.1008	0.009691	0.1008	0.011495	0.1008	0.011034	0.1008	0.009021	0.1008	0.009553	0.1008	0.010447
	0.101	0.009754	0.101	0.01152	0.101	0.010937	0.101	0.009231	0.101	0.00959	0.101	0.010341
	0.1012	0.009808	0.1012	0.011444	0.1012	0.010859	0.1012	0.009346	0.1012	0.009576	0.1012	0.010235
	0.1014	0.009822	0.1014	0.011311	0.1014	0.010772	0.1014	0.009425	0.1014	0.0096	0.1014	0.010097
	0.1016	0.009816	0.1016	0.011163	0.1016	0.010656	0.1016	0.009456	0.1016	0.009642	0.1016	0.009944
	0.1018	0.009888	0.1018	0.011118	0.1018	0.010518	0.1018	0.009531	0.1018	0.009656	0.1018	0.009814
	0.102	0.009974	0.102	0.011086	0.102	0.010417	0.102	0.009676	0.102	0.009565	0.102	0.009731
	0.1022	0.009932	0.1022	0.011075	0.1022	0.010443	0.1022	0.009896	0.1022	0.009461	0.1022	0.009697
	0.1024	0.009929	0.1024	0.011022	0.1024	0.010322	0.1024	0.010097	0.1024	0.00938	0.1024	0.009622
	0.1026	0.009943	0.1026	0.010876	0.1026	0.010192	0.1026	0.010131	0.1026	0.009303	0.1026	0.009494
	0.1028	0.009999	0.1028	0.010728	0.1028	0.009942	0.1028	0.010148	0.1028	0.009179	0.1028	0.009333
	0.103	0.009927	0.103	0.010593	0.103	0.00958	0.103	0.010326	0.103	0.008993	0.103	0.009234
	0.1032	0.009831	0.1032	0.010462	0.1032	0.009197	0.1032	0.010554	0.1032	0.008925	0.1032	0.009152
	0.1034	0.009796	0.1034	0.010337	0.1034	0.008886	0.1034	0.010646	0.1034	0.008918	0.1034	0.009102
	0.1036	0.009812	0.1036	0.010196	0.1036	0.008679	0.1036	0.010642	0.1036	0.008857	0.1036	0.009065
	0.1038	0.00991	0.1038	0.010035	0.1038	0.008562	0.1038	0.01059	0.1038	0.00871	0.1038	0.008966
	0.104	0.009961	0.104	0.009915	0.104	0.008478	0.104	0.010497	0.104	0.008636	0.104	0.008837
	0.1042	0.010042	0.1042	0.009825	0.1042	0.008492	0.1042	0.010398	0.1042	0.008638	0.1042	0.008733
	0.1044	0.010018	0.1044	0.009591	0.1044	0.008513	0.1044	0.010207	0.1044	0.008707	0.1044	0.008682
	0.1046	0.010032	0.1046	0.009318	0.1046	0.008483	0.1046	0.00998	0.1046	0.008717	0.1046	0.008605
	0.1048	0.010033	0.1048	0.009124	0.1048	0.008425	0.1048	0.009834	0.1048	0.008675	0.1048	0.008457
	0.105	0.009972	0.105	0.008916	0.105	0.008321	0.105	0.009691	0.105	0.008809	0.105	0.008311
	0.1052	0.009898	0.1052	0.008783	0.1052	0.008184	0.1052	0.009579	0.1052	0.008877	0.1052	0.008202
	0.1054	0.009892	0.1054	0.008717	0.1054	0.008035	0.1054	0.009423	0.1054	0.00891	0.1054	0.008087
	0.1056	0.009915	0.1056	0.008612	0.1056	0.007889	0.1056	0.009136	0.1056	0.008867	0.1056	0.007996
	0.1058	0.00995	0.1058	0.008441	0.1058	0.007835	0.1058	0.008705	0.1058	0.008768	0.1058	0.007925
	0.106	0.009995	0.106	0.008268	0.106	0.007845	0.106	0.008329	0.106	0.008639	0.106	0.00782
	0.1062	0.010082	0.1062	0.007996	0.1062	0.007906	0.1062	0.008085	0.1062	0.008506	0.1062	0.007725
	0.1064	0.009994	0.1064	0.007614	0.1064	0.007934	0.1064	0.007979	0.1064	0.008496	0.1064	0.007615
	0.1066	0.009868	0.1066	0.007136	0.1066	0.007937	0.1066	0.007876	0.1066	0.008576	0.1066	0.007512
	0.1068	0.009739	0.1068	0.006703	0.1068	0.007924	0.1068	0.007795	0.1068	0.008734	0.1068	0.007376
	0.107	0.009598	0.107	0.006404	0.107	0.007947	0.107	0.007759	0.107	0.008912	0.107	0.007251
	0.1072	0.009414	0.1072	0.006267	0.1072	0.008054	0.1072	0.007785	0.1072	0.00891	0.1072	0.007169
	0.1074	0.009251	0.1074	0.006181	0.1074	0.008218	0.1074	0.007768	0.1074	0.008824	0.1074	0.007147
	0.1076	0.009226	0.1076	0.006103	0.1076	0.008347	0.1076	0.007713	0.1076	0.008838	0.1076	0.007178
	0.1078	0.009172	0.1078	0.006078	0.1078	0.008412	0.1078	0.007601	0.1078	0.008872	0.1078	0.007157
	0.108	0.009123	0.108	0.006134	0.108	0.008455	0.108	0.00754	0.108	0.008864	0.108	0.007106
	0.1082	0.009134	0.1082	0.006196	0.1082	0.008329	0.1082	0.007596	0.1082	0.008851	0.1082	0.007021
	0.1084	0.009063	0.1084	0.006178	0.1084	0.008125	0.1084	0.00777	0.1084	0.008826	0.1084	0.006969
	0.1086	0.009107	0.1086	0.006115	0.1086	0.007812	0.1086	0.007979	0.1086	0.008751	0.1086	0.006878
	0.1088	0.009221	0.1088	0.00604	0.1088	0.007483	0.1088	0.008065	0.1088	0.008624	0.1088	0.006778
	0.109	0.009284	0.109	0.006087	0.109	0.007211	0.109	0.008129	0.109	0.008449	0.109	0.006696
	0.1092	0.009336	0.1092	0.006244	0.1092	0.006962	0.1092	0.008239	0.1092	0.00835	0.1092	0.006615
	0.1094	0.009273	0.1094	0.006323	0.1094	0.006827	0.1094	0.008311	0.1094	0.008321	0.1094	0.006547
	0.1096	0.009101	0.1096	0.006285	0.1096	0.006762	0.1096	0.008357	0.1096	0.008353	0.1096	0.006488
	0.1098	0.00891	0.1098	0.006207	0.1098	0.006721	0.1098	0.008348	0.1098	0.008358	0.1098	0.006448
	0.11	0.008685	0.11	0.006258	0.11	0.00672	0.11	0.0084	0.11	0.008309	0.11	0.006401
	0.1102	0.00838	0.1102	0.006336	0.1102	0.006703	0.1102	0.008456	0.1102	0.008186	0.1102	0.006329
	0.1104	0.007969	0.1104	0.006472	0.1104	0.006556	0.1104	0.008453	0.1104	0.007969	0.1104	0.006296
	0.1106	0.007482	0.1106	0.006552	0.1106	0.006327	0.1106	0.008356	0.1106	0.0077	0.1106	0.006298
	0.1108	0.007113	0.1108	0.006398	0.1108	0.006198	0.1108	0.008161	0.1108	0.007497	0.1108	0.006327
	0.111	0.006887	0.111	0.006316	0.111	0.006243	0.111	0.007974	0.111	0.007411	0.111	0.006339
	0.1112	0.006841	0.1112	0.006329	0.1112	0.006296	0.1112	0.007678	0.1112	0.007328	0.1112	0.006359
	0.1114	0.006767	0.1114	0.006404	0.1114	0.006279	0.1114	0.00747	0.1114	0.007228	0.1114	0.006398
	0.1116	0.006634	0.1116	0.006383	0.1116	0.006212	0.1116	0.007373	0.1116	0.007101	0.1116	0.006443
	0.1118	0.006422	0.1118	0.006279	0.1118	0.006147	0.1118	0.007264	0.1118	0.007037	0.1118	0.006443
	0.112	0.006226	0.112	0.006064	0.112	0.006052	0.112	0.007001	0.112	0.006986	0.112	0.006424
	0.1122	0.006143	0.1122	0.005811	0.1122	0.005892	0.1122	0.006648	0.1122	0.006994	0.1122	0.006408
	0.1124	0.006015	0.1124	0.005667	0.1124	0.005766	0.1124	0.006266	0.1124	0.007056	0.1124	0.006395
	0.1126	0.005871	0.1126	0.005676	0.1126	0.005732	0.1126	0.005978	0.1126	0.007049	0.1126	0.006427
	0.1128	0.005697	0.1128	0.005721	0.1128	0.005863	0.1128	0.0058	0.1128	0.007126	0.1128	0.006505
	0.113	0.005656	0.113	0.005687	0.113	0.006052	0.113	0.005563	0.113	0.007169	0.113	0.006554
	0.1132	0.005657	0.1132	0.005641	0.1132	0.006239	0.1132	0.005312	0.1132	0.00705	0.1132	0.006523
	0.1134	0.005646	0.1134	0.005641	0.1134	0.006405	0.1134	0.005089	0.1134	0.007019	0.1134	0.006495
	0.1136	0.005491	0.1136	0.005736	0.1136	0.006451	0.1136	0.004915	0.1136	0.007016	0.1136	0.006499
	0.1138	0.005281	0.1138	0.005767	0.1138	0.006464	0.1138	0.004873	0.1138	0.006979	0.1138	0.006537
	0.114	0.005162	0.114	0.005792	0.114	0.006471	0.114	0.004895	0.114	0.006951	0.114	0.006541
	0.1142	0.005115	0.1142	0.005845	0.1142	0.006448	0.1142	0.004913	0.1142	0.006983	0.1142	0.006529
	0.1144	0.005029	0.1144	0.005999	0.1144	0.006378	0.1144	0.00504	0.1144	0.006943	0.1144	0.006505
	0.1146	0.004925	0.1146	0.006294	0.1146	0.006367	0.1146	0.005142	0.1146	0.006829	0.1146	0.00651
	0.1148	0.004882	0.1148	0.006442	0.1148	0.006428	0.1148	0.005187	0.1148	0.006767	0.1148	0.00654
	0.115	0.004922	0.115	0.006519	0.115	0.006498	0.115	0.005285	0.115	0.006658	0.115	0.006582
	0.1152	0.005027	0.1152	0.006654	0.1152	0.006601	0.1152	0.005397	0.1152	0.006436	0.1152	0.006622
	0.1154	0.00504	0.1154	0.006771	0.1154	0.006721	0.1154	0.005461	0.1154	0.006209	0.1154	0.006648
	0.1156	0.004892	0.1156	0.006913	0.1156	0.006797	0.1156	0.005635	0.1156	0.006135	0.1156	0.006662
	0.1158	0.004763	0.1158	0.007012	0.1158	0.006797	0.1158	0.005944	0.1158	0.006057	0.1158	0.006644
	0.116	0.004654	0.116	0.007178	0.116	0.006763	0.116	0.006248	0.116	0.006043	0.116	0.006631
	0.1162	0.004525	0.1162	0.007354	0.1162	0.006696	0.1162	0.006464	0.1162	0.006026	0.1162	0.006632
	0.1164	0.004513	0.1164	0.007613	0.1164	0.006642	0.1164	0.006562	0.1164	0.005944	0.1164	0.006603
	0.1166	0.004626	0.1166	0.00798	0.1166	0.006621	0.1166	0.00653	0.1166	0.005766	0.1166	0.006624
	0.1168	0.00466	0.1168	0.00835	0.1168	0.006614	0.1168	0.006509	0.1168	0.005468	0.1168	0.006677
	0.117	0.004667	0.117	0.008603	0.117	0.006501	0.117	0.006461	0.117	0.005288	0.117	0.006725
	0.1172	0.004746	0.1172	0.008672	0.1172	0.006329	0.1172	0.006351	0.1172	0.005232	0.1172	0.006707
	0.1174	0.004831	0.1174	0.008695	0.1174	0.00607	0.1174	0.006258	0.1174	0.005252	0.1174	0.006662
	0.1176	0.004829	0.1176	0.00873	0.1176	0.005756	0.1176	0.006224	0.1176	0.005144	0.1176	0.006594
	0.1178	0.004695	0.1178	0.008722	0.1178	0.005578	0.1178	0.006308	0.1178	0.004999	0.1178	0.006541
	0.118	0.004604	0.118	0.008583	0.118	0.005493	0.118	0.006354	0.118	0.004899	0.118	0.00654
	0.1182	0.004558	0.1182	0.008402	0.1182	0.005543	0.1182	0.00623	0.1182	0.004813	0.1182	0.00654
	0.1184	0.00446	0.1184	0.00829	0.1184	0.005637	0.1184	0.005946	0.1184	0.004738	0.1184	0.006505
	0.1186	0.004279	0.1186	0.008201	0.1186	0.005783	0.1186	0.005667	0.1186	0.00477	0.1186	0.006465
	0.1188	0.004121	0.1188	0.008065	0.1188	0.005923	0.1188	0.005527	0.1188	0.004806	0.1188	0.006484
	0.119	0.004056	0.119	0.007937	0.119	0.006072	0.119	0.005452	0.119	0.004875	0.119	0.00653
	0.1192	0.003992	0.1192	0.007702	0.1192	0.006257	0.1192	0.005274	0.1192	0.004913	0.1192	0.006576
	0.1194	0.003953	0.1194	0.007518	0.1194	0.006336	0.1194	0.00503	0.1194	0.004924	0.1194	0.006568
	0.1196	0.004014	0.1196	0.007426	0.1196	0.006286	0.1196	0.004925	0.1196	0.004792	0.1196	0.00652
	0.1198	0.004139	0.1198	0.00742	0.1198	0.006212	0.1198	0.004818	0.1198	0.004623	0.1198	0.006489
	0.12	0.004307	0.12	0.007349	0.12	0.006179	0.12	0.004712	0.12	0.004602	0.12	0.006456
	0.1202	0.004573	0.1202	0.007177	0.1202	0.006242	0.1202	0.004661	0.1202	0.004756	0.1202	0.006434
	0.1204	0.004946	0.1204	0.00696	0.1204	0.006415	0.1204	0.004561	0.1204	0.005007	0.1204	0.00646
	0.1206	0.005335	0.1206	0.006797	0.1206	0.006541	0.1206	0.004584	0.1206	0.0052	0.1206	0.006393
	0.1208	0.005588	0.1208	0.006823	0.1208	0.006527	0.1208	0.004693	0.1208	0.00536	0.1208	0.006315
	0.121	0.005699	0.121	0.006841	0.121	0.006466	0.121	0.004897	0.121	0.005404	0.121	0.006214
	0.1212	0.005727	0.1212	0.006749	0.1212	0.006391	0.1212	0.005124	0.1212	0.005388	0.1212	0.006053
	0.1214	0.005799	0.1214	0.006625	0.1214	0.006348	0.1214	0.005255	0.1214	0.005387	0.1214	0.00593
	0.1216	0.005911	0.1216	0.00656	0.1216	0.006264	0.1216	0.005333	0.1216	0.005438	0.1216	0.005797
	0.1218	0.00604	0.1218	0.006594	0.1218	0.006195	0.1218	0.005427	0.1218	0.005433	0.1218	0.005677
	0.122	0.006186	0.122	0.006686	0.122	0.0062	0.122	0.005622	0.122	0.005414	0.122	0.005633
	0.1222	0.006178	0.1222	0.006788	0.1222	0.006253	0.1222	0.005803	0.1222	0.005362	0.1222	0.005612
	0.1224	0.006161	0.1224	0.006749	0.1224	0.006247	0.1224	0.005934	0.1224	0.005256	0.1224	0.005546
	0.1226	0.006178	0.1226	0.006712	0.1226	0.006137	0.1226	0.006051	0.1226	0.005108	0.1226	0.005444
	0.1228	0.006239	0.1228	0.006577	0.1228	0.005957	0.1228	0.006148	0.1228	0.004942	0.1228	0.005296
	0.123	0.006194	0.123	0.006424	0.123	0.005686	0.123	0.006313	0.123	0.004809	0.123	0.005169
	0.1232	0.006108	0.1232	0.006357	0.1232	0.005318	0.1232	0.006453	0.1232	0.004751	0.1232	0.005085
	0.1234	0.006022	0.1234	0.006228	0.1234	0.004993	0.1234	0.006587	0.1234	0.00472	0.1234	0.005009
	0.1236	0.006094	0.1236	0.006044	0.1236	0.004786	0.1236	0.006619	0.1236	0.004644	0.1236	0.004937
	0.1238	0.006185	0.1238	0.005897	0.1238	0.004649	0.1238	0.006566	0.1238	0.004559	0.1238	0.004849
	0.124	0.006192	0.124	0.00576	0.124	0.004513	0.124	0.006445	0.124	0.00449	0.124	0.004747
	0.1242	0.006235	0.1242	0.005633	0.1242	0.004436	0.1242	0.006307	0.1242	0.004393	0.1242	0.004651
	0.1244	0.006206	0.1244	0.005407	0.1244	0.004392	0.1244	0.006138	0.1244	0.004387	0.1244	0.004574
	0.1246	0.006133	0.1246	0.005085	0.1246	0.004329	0.1246	0.005942	0.1246	0.004428	0.1246	0.004492
	0.1248	0.006064	0.1248	0.004876	0.1248	0.004269	0.1248	0.005749	0.1248	0.00444	0.1248	0.00437
	0.125	0.0061	0.125	0.004764	0.125	0.004139	0.125	0.005538	0.125	0.004489	0.125	0.004234
	0.1252	0.006029	0.1252	0.00463	0.1252	0.003996	0.1252	0.005348	0.1252	0.004568	0.1252	0.00413
	0.1254	0.005937	0.1254	0.00453	0.1254	0.003821	0.1254	0.005222	0.1254	0.004644	0.1254	0.004072
	0.1256	0.005924	0.1256	0.004372	0.1256	0.003691	0.1256	0.00494	0.1256	0.004564	0.1256	0.00399
	0.1258	0.006038	0.1258	0.004284	0.1258	0.00375	0.1258	0.004511	0.1258	0.004473	0.1258	0.003877
	0.126	0.006189	0.126	0.004112	0.126	0.003792	0.126	0.004211	0.126	0.004339	0.126	0.003759
	0.1262	0.006188	0.1262	0.003862	0.1262	0.003859	0.1262	0.004033	0.1262	0.004233	0.1262	0.003649
	0.1264	0.006096	0.1264	0.003529	0.1264	0.003841	0.1264	0.003832	0.1264	0.004234	0.1264	0.003539
	0.1266	0.006014	0.1266	0.003066	0.1266	0.003832	0.1266	0.003712	0.1266	0.004347	0.1266	0.003429
	0.1268	0.005977	0.1268	0.002726	0.1268	0.003866	0.1268	0.003717	0.1268	0.004486	0.1268	0.003332
	0.127	0.005852	0.127	0.002473	0.127	0.003926	0.127	0.003703	0.127	0.004607	0.127	0.003241
	0.1272	0.005642	0.1272	0.002366	0.1272	0.004027	0.1272	0.003718	0.1272	0.004694	0.1272	0.00318
	0.1274	0.005514	0.1274	0.002364	0.1274	0.00421	0.1274	0.0037	0.1274	0.00465	0.1274	0.003136
	0.1276	0.005463	0.1276	0.002303	0.1276	0.004442	0.1276	0.003665	0.1276	0.004624	0.1276	0.003117
	0.1278	0.005395	0.1278	0.002248	0.1278	0.004563	0.1278	0.00357	0.1278	0.004608	0.1278	0.003107
	0.128	0.005412	0.128	0.002242	0.128	0.004573	0.128	0.003511	0.128	0.004617	0.128	0.003061
	0.1282	0.005373	0.1282	0.002295	0.1282	0.004489	0.1282	0.003566	0.1282	0.004605	0.1282	0.002975
	0.1284	0.005263	0.1284	0.002314	0.1284	0.004279	0.1284	0.003729	0.1284	0.004605	0.1284	0.002892
	0.1286	0.005264	0.1286	0.002217	0.1286	0.003954	0.1286	0.003896	0.1286	0.00452	0.1286	0.002842
	0.1288	0.005306	0.1288	0.002158	0.1288	0.003594	0.1288	0.004003	0.1288	0.004328	0.1288	0.002732
	0.129	0.005317	0.129	0.002141	0.129	0.003222	0.129	0.004035	0.129	0.004139	0.129	0.002609
	0.1292	0.005282	0.1292	0.002239	0.1292	0.002828	0.1292	0.004095	0.1292	0.00404	0.1292	0.002478
	0.1294	0.00518	0.1294	0.002326	0.1294	0.002574	0.1294	0.004219	0.1294	0.003994	0.1294	0.002418
	0.1296	0.005041	0.1296	0.002258	0.1296	0.0025	0.1296	0.00428	0.1296	0.004043	0.1296	0.002394
	0.1298	0.004851	0.1298	0.00211	0.1298	0.002498	0.1298	0.004273	0.1298	0.004082	0.1298	0.002361
	0.13	0.004551	0.13	0.002047	0.13	0.002406	0.13	0.004223	0.13	0.004058	0.13	0.002329
	0.1302	0.004212	0.1302	0.002169	0.1302	0.002228	0.1302	0.004216	0.1302	0.003891	0.1302	0.002275
	0.1304	0.003858	0.1304	0.002229	0.1304	0.002086	0.1304	0.004201	0.1304	0.003625	0.1304	0.0022
	0.1306	0.003456	0.1306	0.002203	0.1306	0.001833	0.1306	0.00414	0.1306	0.003324	0.1306	0.002199
	0.1308	0.003089	0.1308	0.002126	0.1308	0.001647	0.1308	0.003973	0.1308	0.003132	0.1308	0.002226
	0.131	0.002813	0.131	0.002002	0.131	0.001575	0.131	0.00376	0.131	0.003095	0.131	0.002258
	0.1312	0.002635	0.1312	0.001951	0.1312	0.001574	0.1312	0.003523	0.1312	0.003066	0.1312	0.002272
	0.1314	0.002568	0.1314	0.001939	0.1314	0.001592	0.1314	0.003312	0.1314	0.00297	0.1314	0.002328
	0.1316	0.002447	0.1316	0.001916	0.1316	0.001527	0.1316	0.003245	0.1316	0.002873	0.1316	0.002391
	0.1318	0.002253	0.1318	0.001877	0.1318	0.001515	0.1318	0.003117	0.1318	0.002797	0.1318	0.002413
	0.132	0.002137	0.132	0.001745	0.132	0.001538	0.132	0.002818	0.132	0.002821	0.132	0.002402
	0.1322	0.002167	0.1322	0.001657	0.1322	0.001534	0.1322	0.002499	0.1322	0.002841	0.1322	0.002376
	0.1324	0.002123	0.1324	0.001582	0.1324	0.001576	0.1324	0.002225	0.1324	0.002883	0.1324	0.002387
	0.1326	0.001903	0.1326	0.001529	0.1326	0.001661	0.1326	0.002029	0.1326	0.002943	0.1326	0.002445
	0.1328	0.001714	0.1328	0.001582	0.1328	0.001794	0.1328	0.001796	0.1328	0.002985	0.1328	0.002505
	0.133	0.001654	0.133	0.001585	0.133	0.001978	0.133	0.001543	0.133	0.003016	0.133	0.002545
	0.1332	0.001608	0.1332	0.001602	0.1332	0.002228	0.1332	0.001316	0.1332	0.003056	0.1332	0.002529
	0.1334	0.001678	0.1334	0.001683	0.1334	0.002474	0.1334	0.00111	0.1334	0.003018	0.1334	0.002483
	0.1336	0.001687	0.1336	0.001797	0.1336	0.002603	0.1336	0.001045	0.1336	0.003015	0.1336	0.002472
	0.1338	0.001522	0.1338	0.001882	0.1338	0.002602	0.1338	0.000994	0.1338	0.003021	0.1338	0.002516
	0.134	0.001324	0.134	0.001858	0.134	0.002602	0.134	0.001048	0.134	0.002968	0.134	0.002559
	0.1342	0.001224	0.1342	0.001946	0.1342	0.002617	0.1342	0.001049	0.1342	0.002924	0.1342	0.002578
	0.1344	0.001295	0.1344	0.002165	0.1344	0.002637	0.1344	0.001128	0.1344	0.002781	0.1344	0.002555
	0.1346	0.00125	0.1346	0.002367	0.1346	0.002598	0.1346	0.001244	0.1346	0.002677	0.1346	0.002579
	0.1348	0.001215	0.1348	0.002472	0.1348	0.002527	0.1348	0.00129	0.1348	0.002632	0.1348	0.002671
	0.135	0.001189	0.135	0.002535	0.135	0.002532	0.135	0.001354	0.135	0.002538	0.135	0.002722
	0.1352	0.001194	0.1352	0.002589	0.1352	0.002708	0.1352	0.001453	0.1352	0.002364	0.1352	0.002759
	0.1354	0.001162	0.1354	0.002652	0.1354	0.00288	0.1354	0.001536	0.1354	0.002197	0.1354	0.002785
	0.1356	0.001098	0.1356	0.002737	0.1356	0.002914	0.1356	0.001698	0.1356	0.002116	0.1356	0.002785
	0.1358	0.000976	0.1358	0.002788	0.1358	0.002885	0.1358	0.001962	0.1358	0.002098	0.1358	0.00277
	0.136	0.000824	0.136	0.002808	0.136	0.002797	0.136	0.002243	0.136	0.00214	0.136	0.002782
	0.1362	0.000738	0.1362	0.002956	0.1362	0.002713	0.1362	0.002419	0.1362	0.002163	0.1362	0.002812
	0.1364	0.00071	0.1364	0.003268	0.1364	0.002646	0.1364	0.002553	0.1364	0.002086	0.1364	0.00284
	0.1366	0.000701	0.1366	0.003624	0.1366	0.002592	0.1366	0.002503	0.1366	0.001833	0.1366	0.002863
	0.1368	0.000713	0.1368	0.003989	0.1368	0.002505	0.1368	0.002423	0.1368	0.001571	0.1368	0.002904
	0.137	0.000769	0.137	0.004161	0.137	0.002377	0.137	0.002369	0.137	0.001385	0.137	0.002941
	0.1372	0.000845	0.1372	0.00424	0.1372	0.002228	0.1372	0.002349	0.1372	0.001266	0.1372	0.002915
	0.1374	0.000915	0.1374	0.004272	0.1374	0.00204	0.1374	0.00227	0.1374	0.001211	0.1374	0.00281
	0.1376	0.000864	0.1376	0.004334	0.1376	0.001739	0.1376	0.002197	0.1376	0.001142	0.1376	0.00271
	0.1378	0.000821	0.1378	0.004372	0.1378	0.001497	0.1378	0.002226	0.1378	0.001062	0.1378	0.002689
	0.138	0.000762	0.138	0.004273	0.138	0.001393	0.138	0.002206	0.138	0.000922	0.138	0.00269
	0.1382	0.000701	0.1382	0.004053	0.1382	0.001457	0.1382	0.00203	0.1382	0.000744	0.1382	0.002694
	0.1384	0.000626	0.1384	0.003965	0.1384	0.001574	0.1384	0.001829	0.1384	0.000722	0.1384	0.002655
	0.1386	0.000481	0.1386	0.003971	0.1386	0.00174	0.1386	0.001655	0.1386	0.000787	0.1386	0.00264
	0.1388	0.000318	0.1388	0.003899	0.1388	0.001907	0.1388	0.001519	0.1388	0.000818	0.1388	0.002644
	0.139	0.0002	0.139	0.003819	0.139	0.002116	0.139	0.001409	0.139	0.00089	0.139	0.002674
	0.1392	0.000135	0.1392	0.003647	0.1392	0.002313	0.1392	0.001222	0.1392	0.000982	0.1392	0.002706
	0.1394	0.000131	0.1394	0.003414	0.1394	0.002397	0.1394	0.001009	0.1394	0.000998	0.1394	0.002711
	0.1396	0.000145	0.1396	0.003303	0.1396	0.002344	0.1396	0.000852	0.1396	0.000861	0.1396	0.002695
	0.1398	0.00023	0.1398	0.003272	0.1398	0.002233	0.1398	0.000785	0.1398	0.000707	0.1398	0.002659
	0.14	0.000393	0.14	0.003226	0.14	0.002081	0.14	0.000725	0.14	0.000714	0.14	0.002634
	0.1402	0.000608	0.1402	0.00306	0.1402	0.002102	0.1402	0.00064	0.1402	0.000816	0.1402	0.002639
	0.1404	0.000939	0.1404	0.002804	0.1404	0.002334	0.1404	0.000583	0.1404	0.001027	0.1404	0.002633
	0.1406	0.001327	0.1406	0.002645	0.1406	0.002478	0.1406	0.000685	0.1406	0.001214	0.1406	0.002568
	0.1408	0.001573	0.1408	0.002648	0.1408	0.002468	0.1408	0.000737	0.1408	0.001344	0.1408	0.002458
	0.141	0.001724	0.141	0.002677	0.141	0.002456	0.141	0.00083	0.141	0.001382	0.141	0.00235
	0.1412	0.001767	0.1412	0.002641	0.1412	0.002378	0.1412	0.001006	0.1412	0.001372	0.1412	0.002268
	0.1414	0.001764	0.1414	0.002559	0.1414	0.00233	0.1414	0.001135	0.1414	0.001444	0.1414	0.002148
	0.1416	0.001838	0.1416	0.002445	0.1416	0.002353	0.1416	0.001176	0.1416	0.001531	0.1416	0.00201
	0.1418	0.001899	0.1418	0.002423	0.1418	0.002397	0.1418	0.001301	0.1418	0.001483	0.1418	0.001911
	0.142	0.001974	0.142	0.002523	0.142	0.002469	0.142	0.001456	0.142	0.001492	0.142	0.001846
	0.1422	0.002087	0.1422	0.00257	0.1422	0.002568	0.1422	0.001595	0.1422	0.001534	0.1422	0.001803
	0.1424	0.002149	0.1424	0.002572	0.1424	0.002537	0.1424	0.001766	0.1424	0.001494	0.1424	0.00173
	0.1426	0.002219	0.1426	0.002499	0.1426	0.002418	0.1426	0.001948	0.1426	0.001374	0.1426	0.001605
	0.1428	0.002293	0.1428	0.002427	0.1428	0.002262	0.1428	0.002073	0.1428	0.001194	0.1428	0.00145
	0.143	0.002382	0.143	0.002457	0.143	0.00207	0.143	0.002254	0.143	0.001112	0.143	0.001336
	0.1432	0.002396	0.1432	0.002448	0.1432	0.001857	0.1432	0.00243	0.1432	0.001082	0.1432	0.00128
	0.1434	0.002386	0.1434	0.00234	0.1434	0.001574	0.1434	0.002552	0.1434	0.001069	0.1434	0.001247
	0.1436	0.00239	0.1436	0.002132	0.1436	0.001387	0.1436	0.002607	0.1436	0.001013	0.1436	0.001183
	0.1438	0.002544	0.1438	0.002042	0.1438	0.00137	0.1438	0.00261	0.1438	0.000872	0.1438	0.00107
	0.144	0.002685	0.144	0.001951	0.144	0.001323	0.144	0.002513	0.144	0.000805	0.144	0.000945
	0.1442	0.002715	0.1442	0.00185	0.1442	0.001317	0.1442	0.002399	0.1442	0.000786	0.1442	0.000872
	0.1444	0.002661	0.1444	0.001794	0.1444	0.001316	0.1444	0.002223	0.1444	0.000786	0.1444	0.000833
	0.1446	0.002582	0.1446	0.001534	0.1446	0.001265	0.1446	0.002072	0.1446	0.000777	0.1446	0.000752
	0.1448	0.002438	0.1448	0.001236	0.1448	0.00121	0.1448	0.0019	0.1448	0.000816	0.1448	0.000622
	0.145	0.002384	0.145	0.00108	0.145	0.001057	0.145	0.001747	0.145	0.000919	0.145	0.000451
	0.1452	0.002333	0.1452	0.000901	0.1452	0.000909	0.1452	0.00158	0.1452	0.000985	0.1452	0.000325
	0.1454	0.002251	0.1454	0.000756	0.1454	0.000659	0.1454	0.001419	0.1454	0.00102	0.1454	0.000258
	0.1456	0.002285	0.1456	0.000544	0.1456	0.000418	0.1456	0.001214	0.1456	0.001046	0.1456	0.000206
	0.1458	0.002355	0.1458	0.00038	0.1458	0.000315	0.1458	0.00086	0.1458	0.000987	0.1458	0.000139
	0.146	0.002452	0.146	0.000232	0.146	0.000377	0.146	0.000471	0.146	0.00077	0.146	4e-05
	0.1462	0.002459	0.1462	-5.8e-05	0.1462	0.000379	0.1462	0.000131	0.1462	0.000577	0.1462	-4.4e-05
	0.1464	0.002385	0.1464	-0.000492	0.1464	0.000371	0.1464	-3.4e-05	0.1464	0.000545	0.1464	-0.000122
	0.1466	0.002238	0.1466	-0.000958	0.1466	0.000329	0.1466	-0.000129	0.1466	0.000672	0.1466	-0.000257
	0.1468	0.002092	0.1468	-0.001391	0.1468	0.000241	0.1468	-0.000166	0.1468	0.000861	0.1468	-0.000366
	0.147	0.001978	0.147	-0.001639	0.147	0.000286	0.147	-0.000194	0.147	0.000992	0.147	-0.000463
	0.1472	0.001742	0.1472	-0.001758	0.1472	0.000423	0.1472	-0.000239	0.1472	0.00099	0.1472	-0.000527
	0.1474	0.001601	0.1474	-0.001798	0.1474	0.000587	0.1474	-0.000225	0.1474	0.00096	0.1474	-0.000501
	0.1476	0.001544	0.1476	-0.001838	0.1476	0.000726	0.1476	-0.000215	0.1476	0.000951	0.1476	-0.000485
	0.1478	0.001575	0.1478	-0.001871	0.1478	0.000786	0.1478	-0.000363	0.1478	0.001035	0.1478	-0.000514
	0.148	0.001609	0.148	-0.001823	0.148	0.000764	0.148	-0.000386	0.148	0.001087	0.148	-0.000608
	0.1482	0.001533	0.1482	-0.001774	0.1482	0.000742	0.1482	-0.000284	0.1482	0.001093	0.1482	-0.000687
	0.1484	0.001556	0.1484	-0.001805	0.1484	0.000585	0.1484	-0.000178	0.1484	0.001115	0.1484	-0.000742
	0.1486	0.001598	0.1486	-0.00181	0.1486	0.000301	0.1486	-5.4e-05	0.1486	0.001048	0.1486	-0.000753
	0.1488	0.001592	0.1488	-0.001771	0.1488	7.2e-05	0.1488	6.4e-05	0.1488	0.000905	0.1488	-0.000801
	0.149	0.001645	0.149	-0.00173	0.149	-0.000189	0.149	0.000162	0.149	0.000754	0.149	-0.000893
	0.1492	0.001657	0.1492	-0.001654	0.1492	-0.000482	0.1492	0.000265	0.1492	0.000678	0.1492	-0.001011
	0.1494	0.001597	0.1494	-0.001616	0.1494	-0.000709	0.1494	0.000484	0.1494	0.00066	0.1494	-0.001083
	0.1496	0.00154	0.1496	-0.001591	0.1496	-0.000837	0.1496	0.000591	0.1496	0.000652	0.1496	-0.001069
	0.1498	0.001411	0.1498	-0.001589	0.1498	-0.000796	0.1498	0.000583	0.1498	0.000603	0.1498	-0.00109
	0.15	0.001112	0.15	-0.001603	0.15	-0.000842	0.15	0.000535	0.15	0.000602	0.15	-0.001146
	0.1502	0.000739	0.1502	-0.001525	0.1502	-0.001068	0.1502	0.000524	0.1502	0.0005	0.1502	-0.001218
	0.1504	0.000267	0.1504	-0.001434	0.1504	-0.001301	0.1504	0.00055	0.1504	0.000214	0.1504	-0.001299
	0.1506	-0.000175	0.1506	-0.001479	0.1506	-0.001562	0.1506	0.000513	0.1506	-9.5e-05	0.1506	-0.001295
	0.1508	-0.00052	0.1508	-0.001601	0.1508	-0.001724	0.1508	0.000388	0.1508	-0.000188	0.1508	-0.001246
	0.151	-0.000694	0.151	-0.001642	0.151	-0.001739	0.151	0.000121	0.151	-0.000172	0.151	-0.001215
	0.1512	-0.000758	0.1512	-0.001604	0.1512	-0.001711	0.1512	-0.000105	0.1512	-0.000233	0.1512	-0.001204
	0.1514	-0.000842	0.1514	-0.001529	0.1514	-0.00169	0.1514	-0.000242	0.1514	-0.000343	0.1514	-0.001159
	0.1516	-0.00097	0.1516	-0.001518	0.1516	-0.001722	0.1516	-0.000365	0.1516	-0.000534	0.1516	-0.001113
	0.1518	-0.001162	0.1518	-0.001641	0.1518	-0.001811	0.1518	-0.000505	0.1518	-0.000634	0.1518	-0.001043
	0.152	-0.001397	0.152	-0.001854	0.152	-0.001897	0.152	-0.000758	0.152	-0.000618	0.152	-0.001011
	0.1522	-0.001441	0.1522	-0.001994	0.1522	-0.001975	0.1522	-0.001057	0.1522	-0.000605	0.1522	-0.001039
	0.1524	-0.00153	0.1524	-0.001994	0.1524	-0.002013	0.1524	-0.001294	0.1524	-0.000504	0.1524	-0.001037
	0.1526	-0.001623	0.1526	-0.001909	0.1526	-0.001928	0.1526	-0.001462	0.1526	-0.000454	0.1526	-0.000975
	0.1528	-0.001678	0.1528	-0.001903	0.1528	-0.001729	0.1528	-0.001604	0.1528	-0.0004	0.1528	-0.000906
	0.153	-0.001707	0.153	-0.001897	0.153	-0.00152	0.153	-0.001857	0.153	-0.000339	0.153	-0.000863
	0.1532	-0.00169	0.1532	-0.001769	0.1532	-0.001264	0.1532	-0.002142	0.1532	-0.000334	0.1532	-0.00086
	0.1534	-0.001699	0.1534	-0.001638	0.1534	-0.000933	0.1534	-0.002366	0.1534	-0.000332	0.1534	-0.0009
	0.1536	-0.001704	0.1536	-0.001591	0.1536	-0.00072	0.1536	-0.00243	0.1536	-0.00041	0.1536	-0.000922
	0.1538	-0.001751	0.1538	-0.001526	0.1538	-0.000584	0.1538	-0.002521	0.1538	-0.000407	0.1538	-0.000917
	0.154	-0.001855	0.154	-0.001417	0.154	-0.000546	0.154	-0.00244	0.154	-0.000391	0.154	-0.000841
	0.1542	-0.001968	0.1542	-0.001298	0.1542	-0.000635	0.1542	-0.002367	0.1542	-0.000445	0.1542	-0.00081
	0.1544	-0.001987	0.1544	-0.001075	0.1544	-0.000649	0.1544	-0.002261	0.1544	-0.00052	0.1544	-0.000847
	0.1546	-0.002042	0.1546	-0.000836	0.1546	-0.000589	0.1546	-0.002146	0.1546	-0.000562	0.1546	-0.000819
	0.1548	-0.00203	0.1548	-0.00073	0.1548	-0.000585	0.1548	-0.00205	0.1548	-0.000628	0.1548	-0.000729
	0.155	-0.002006	0.155	-0.000748	0.155	-0.000563	0.155	-0.002009	0.155	-0.000784	0.155	-0.000647
	0.1552	-0.002059	0.1552	-0.000724	0.1552	-0.000467	0.1552	-0.00193	0.1552	-0.00098	0.1552	-0.000623
	0.1554	-0.002118	0.1554	-0.000619	0.1554	-0.000329	0.1554	-0.001789	0.1554	-0.001175	0.1554	-0.000644
	0.1556	-0.002121	0.1556	-0.000458	0.1556	-0.000221	0.1556	-0.001596	0.1556	-0.001191	0.1556	-0.000682
	0.1558	-0.002306	0.1558	-0.000368	0.1558	-0.000278	0.1558	-0.001304	0.1558	-0.001197	0.1558	-0.000658
	0.156	-0.002512	0.156	-0.000324	0.156	-0.000432	0.156	-0.001013	0.156	-0.001183	0.156	-0.000606
	0.1562	-0.002648	0.1562	-0.000219	0.1562	-0.000641	0.1562	-0.000826	0.1562	-0.001177	0.1562	-0.000599
	0.1564	-0.002673	0.1564	8.6e-05	0.1564	-0.000751	0.1564	-0.000779	0.1564	-0.001244	0.1564	-0.000582
	0.1566	-0.002658	0.1566	0.00046	0.1566	-0.000911	0.1566	-0.000729	0.1566	-0.001426	0.1566	-0.000532
	0.1568	-0.00269	0.1568	0.000767	0.1568	-0.001038	0.1568	-0.000757	0.1568	-0.001668	0.1568	-0.000507
	0.157	-0.00266	0.157	0.000884	0.157	-0.001179	0.157	-0.000833	0.157	-0.00187	0.157	-0.00048
	0.1572	-0.002635	0.1572	0.000908	0.1572	-0.001452	0.1572	-0.000915	0.1572	-0.001945	0.1572	-0.000479
	0.1574	-0.002688	0.1574	0.000939	0.1574	-0.001678	0.1574	-0.000965	0.1574	-0.001967	0.1574	-0.000522
	0.1576	-0.0027	0.1576	0.000928	0.1576	-0.001915	0.1576	-0.000984	0.1576	-0.00203	0.1576	-0.000611
	0.1578	-0.002737	0.1578	0.000863	0.1578	-0.002178	0.1578	-0.000879	0.1578	-0.002168	0.1578	-0.000641
	0.158	-0.002793	0.158	0.000747	0.158	-0.002322	0.158	-0.000813	0.158	-0.002259	0.158	-0.000624
	0.1582	-0.00292	0.1582	0.000606	0.1582	-0.002273	0.1582	-0.00099	0.1582	-0.002307	0.1582	-0.000642
	0.1584	-0.003022	0.1584	0.000567	0.1584	-0.002139	0.1584	-0.001243	0.1584	-0.002399	0.1584	-0.000661
	0.1586	-0.003198	0.1586	0.000567	0.1586	-0.001969	0.1586	-0.001458	0.1586	-0.002426	0.1586	-0.00067
	0.1588	-0.003293	0.1588	0.000549	0.1588	-0.001826	0.1588	-0.001643	0.1588	-0.002325	0.1588	-0.000661
	0.159	-0.003333	0.159	0.000385	0.159	-0.001642	0.159	-0.001771	0.159	-0.002199	0.159	-0.000598
	0.1592	-0.003401	0.1592	0.000221	0.1592	-0.001426	0.1592	-0.001915	0.1592	-0.002179	0.1592	-0.000549
	0.1594	-0.003308	0.1594	0.000103	0.1594	-0.001251	0.1594	-0.002087	0.1594	-0.002228	0.1594	-0.000518
	0.1596	-0.003188	0.1596	0.000106	0.1596	-0.001217	0.1596	-0.002229	0.1596	-0.002334	0.1596	-0.000561
	0.1598	-0.003045	0.1598	0.00013	0.1598	-0.001243	0.1598	-0.002298	0.1598	-0.002369	0.1598	-0.0006
	0.16	-0.002819	0.16	5.3e-05	0.16	-0.001284	0.16	-0.002396	0.16	-0.002398	0.16	-0.000612
	0.1602	-0.002538	0.1602	-0.000112	0.1602	-0.001257	0.1602	-0.002492	0.1602	-0.002346	0.1602	-0.000558
	0.1604	-0.002193	0.1604	-0.00034	0.1604	-0.001093	0.1604	-0.002521	0.1604	-0.002121	0.1604	-0.000548
	0.1606	-0.001838	0.1606	-0.000436	0.1606	-0.000884	0.1606	-0.002499	0.1606	-0.001922	0.1606	-0.0006
	0.1608	-0.001532	0.1608	-0.000368	0.1608	-0.000849	0.1608	-0.002333	0.1608	-0.00179	0.1608	-0.000716
	0.161	-0.001353	0.161	-0.000341	0.161	-0.00087	0.161	-0.002174	0.161	-0.001739	0.161	-0.000823
	0.1612	-0.0013	0.1612	-0.000434	0.1612	-0.000909	0.1612	-0.002006	0.1612	-0.001709	0.1612	-0.000882
	0.1614	-0.001296	0.1614	-0.000619	0.1614	-0.000925	0.1614	-0.00192	0.1614	-0.001662	0.1614	-0.000987
	0.1616	-0.001214	0.1616	-0.000678	0.1616	-0.000918	0.1616	-0.00192	0.1616	-0.001593	0.1616	-0.001124
	0.1618	-0.001056	0.1618	-0.00063	0.1618	-0.000971	0.1618	-0.001844	0.1618	-0.001574	0.1618	-0.001223
	0.162	-0.000969	0.162	-0.000557	0.162	-0.00089	0.162	-0.001671	0.162	-0.001573	0.162	-0.001273
	0.1622	-0.00095	0.1622	-0.000487	0.1622	-0.000751	0.1622	-0.00142	0.1622	-0.001593	0.1622	-0.001291
	0.1624	-0.000901	0.1624	-0.000513	0.1624	-0.000747	0.1624	-0.001254	0.1624	-0.001738	0.1624	-0.001371
	0.1626	-0.000829	0.1626	-0.000569	0.1626	-0.000919	0.1626	-0.001146	0.1626	-0.001892	0.1626	-0.001512
	0.1628	-0.000744	0.1628	-0.000649	0.1628	-0.00115	0.1628	-0.001051	0.1628	-0.00207	0.1628	-0.001653
	0.163	-0.000742	0.163	-0.000691	0.163	-0.001366	0.163	-0.000882	0.163	-0.002108	0.163	-0.00174
	0.1632	-0.000803	0.1632	-0.000722	0.1632	-0.001678	0.1632	-0.000689	0.1632	-0.00208	0.1632	-0.001781
	0.1634	-0.000849	0.1634	-0.00089	0.1634	-0.002013	0.1634	-0.000487	0.1634	-0.00204	0.1634	-0.00182
	0.1636	-0.000813	0.1636	-0.001031	0.1636	-0.002205	0.1636	-0.000449	0.1636	-0.002068	0.1636	-0.001858
	0.1638	-0.000741	0.1638	-0.001118	0.1638	-0.002301	0.1638	-0.000499	0.1638	-0.002242	0.1638	-0.001967
	0.164	-0.000632	0.164	-0.001208	0.164	-0.00226	0.164	-0.000498	0.164	-0.002324	0.164	-0.002087
	0.1642	-0.000533	0.1642	-0.001366	0.1642	-0.002183	0.1642	-0.000545	0.1642	-0.002352	0.1642	-0.002155
	0.1644	-0.00051	0.1644	-0.001524	0.1644	-0.002202	0.1644	-0.000704	0.1644	-0.002343	0.1644	-0.002181
	0.1646	-0.000524	0.1646	-0.001796	0.1646	-0.002255	0.1646	-0.000873	0.1646	-0.002323	0.1646	-0.002262
	0.1648	-0.000553	0.1648	-0.002047	0.1648	-0.002308	0.1648	-0.001018	0.1648	-0.002279	0.1648	-0.0024
	0.165	-0.000617	0.165	-0.00215	0.165	-0.002406	0.165	-0.001162	0.165	-0.002179	0.165	-0.002525
	0.1652	-0.000716	0.1652	-0.002255	0.1652	-0.002543	0.1652	-0.001312	0.1652	-0.002054	0.1652	-0.002623
	0.1654	-0.000841	0.1654	-0.002393	0.1654	-0.002729	0.1654	-0.001539	0.1654	-0.002001	0.1654	-0.002732
	0.1656	-0.000798	0.1656	-0.00258	0.1656	-0.002939	0.1656	-0.001826	0.1656	-0.00201	0.1656	-0.002807
	0.1658	-0.000707	0.1658	-0.002771	0.1658	-0.002983	0.1658	-0.002174	0.1658	-0.002064	0.1658	-0.002861
	0.166	-0.000655	0.166	-0.00292	0.166	-0.003001	0.166	-0.002514	0.166	-0.002216	0.166	-0.002952
	0.1662	-0.000601	0.1662	-0.003144	0.1662	-0.002901	0.1662	-0.002726	0.1662	-0.002345	0.1662	-0.003047
	0.1664	-0.000663	0.1664	-0.003492	0.1664	-0.002891	0.1664	-0.002821	0.1664	-0.002319	0.1664	-0.003132
	0.1666	-0.0008	0.1666	-0.003963	0.1666	-0.002924	0.1666	-0.002938	0.1666	-0.002154	0.1666	-0.003192
	0.1668	-0.000878	0.1668	-0.004378	0.1668	-0.002921	0.1668	-0.003052	0.1668	-0.001965	0.1668	-0.00326
	0.167	-0.000953	0.167	-0.004646	0.167	-0.002929	0.167	-0.003088	0.167	-0.001825	0.167	-0.003374
	0.1672	-0.001107	0.1672	-0.004714	0.1672	-0.002841	0.1672	-0.003065	0.1672	-0.001841	0.1672	-0.003427
	0.1674	-0.001303	0.1674	-0.004778	0.1674	-0.002681	0.1674	-0.00314	0.1674	-0.001863	0.1674	-0.003376
	0.1676	-0.001479	0.1676	-0.004919	0.1676	-0.002525	0.1676	-0.0032	0.1676	-0.001847	0.1676	-0.003355
	0.1678	-0.001547	0.1678	-0.004968	0.1678	-0.00244	0.1678	-0.003275	0.1678	-0.001798	0.1678	-0.003397
	0.168	-0.001511	0.168	-0.004956	0.168	-0.002491	0.168	-0.003354	0.168	-0.001759	0.168	-0.003447
	0.1682	-0.00153	0.1682	-0.004897	0.1682	-0.002638	0.1682	-0.003283	0.1682	-0.001787	0.1682	-0.003522
	0.1684	-0.001574	0.1684	-0.004904	0.1684	-0.002843	0.1684	-0.003102	0.1684	-0.001871	0.1684	-0.003551
	0.1686	-0.001518	0.1686	-0.004951	0.1686	-0.003013	0.1686	-0.002927	0.1686	-0.001982	0.1686	-0.003595
	0.1688	-0.001445	0.1688	-0.004919	0.1688	-0.003205	0.1688	-0.002802	0.1688	-0.002064	0.1688	-0.003652
	0.169	-0.001359	0.169	-0.004854	0.169	-0.003485	0.169	-0.002707	0.169	-0.002233	0.169	-0.003747
	0.1692	-0.001297	0.1692	-0.004735	0.1692	-0.003802	0.1692	-0.002626	0.1692	-0.002384	0.1692	-0.003873
	0.1694	-0.001317	0.1694	-0.004584	0.1694	-0.003986	0.1694	-0.002506	0.1694	-0.002397	0.1694	-0.003935
	0.1696	-0.001492	0.1696	-0.004611	0.1696	-0.004009	0.1696	-0.002397	0.1696	-0.002326	0.1696	-0.003954
	0.1698	-0.001723	0.1698	-0.004744	0.1698	-0.003959	0.1698	-0.00235	0.1698	-0.002258	0.1698	-0.003961
	0.17	-0.001984	0.17	-0.004774	0.17	-0.003885	0.17	-0.002412	0.17	-0.002286	0.17	-0.004035
	0.1702	-0.002323	0.1702	-0.004614	0.1702	-0.003975	0.1702	-0.002416	0.1702	-0.002407	0.1702	-0.004102
	0.1704	-0.002715	0.1704	-0.004411	0.1704	-0.004161	0.1704	-0.002369	0.1704	-0.002638	0.1704	-0.004107
	0.1706	-0.003144	0.1706	-0.004405	0.1706	-0.004358	0.1706	-0.002384	0.1706	-0.002959	0.1706	-0.004091
	0.1708	-0.00344	0.1708	-0.004542	0.1708	-0.004449	0.1708	-0.002478	0.1708	-0.003163	0.1708	-0.004066
	0.171	-0.003601	0.171	-0.004677	0.171	-0.004434	0.171	-0.002748	0.171	-0.003155	0.171	-0.00403
	0.1712	-0.003685	0.1712	-0.004645	0.1712	-0.004401	0.1712	-0.003008	0.1712	-0.003169	0.1712	-0.003942
	0.1714	-0.003752	0.1714	-0.004575	0.1714	-0.004379	0.1714	-0.003142	0.1714	-0.003293	0.1714	-0.003855
	0.1716	-0.003909	0.1716	-0.004498	0.1716	-0.00443	0.1716	-0.003304	0.1716	-0.003471	0.1716	-0.003761
	0.1718	-0.004146	0.1718	-0.004532	0.1718	-0.00448	0.1718	-0.003414	0.1718	-0.003574	0.1718	-0.003718
	0.172	-0.004339	0.172	-0.004758	0.172	-0.004533	0.172	-0.003585	0.172	-0.003528	0.172	-0.003743
	0.1722	-0.004451	0.1722	-0.004908	0.1722	-0.004601	0.1722	-0.003948	0.1722	-0.003415	0.1722	-0.003774
	0.1724	-0.004476	0.1724	-0.004974	0.1724	-0.004584	0.1724	-0.004295	0.1724	-0.003328	0.1724	-0.003765
	0.1726	-0.004521	0.1726	-0.004936	0.1726	-0.004534	0.1726	-0.004512	0.1726	-0.003246	0.1726	-0.003699
	0.1728	-0.00461	0.1728	-0.004834	0.1728	-0.00444	0.1728	-0.00461	0.1728	-0.003165	0.1728	-0.003599
	0.173	-0.004724	0.173	-0.004789	0.173	-0.004162	0.173	-0.004798	0.173	-0.003109	0.173	-0.003507
	0.1732	-0.004692	0.1732	-0.004728	0.1732	-0.003859	0.1732	-0.005071	0.1732	-0.003088	0.1732	-0.00352
	0.1734	-0.004659	0.1734	-0.004643	0.1734	-0.003622	0.1734	-0.005302	0.1734	-0.003099	0.1734	-0.003562
	0.1736	-0.004689	0.1736	-0.004533	0.1736	-0.003488	0.1736	-0.005382	0.1736	-0.003093	0.1736	-0.003578
	0.1738	-0.004748	0.1738	-0.004465	0.1738	-0.003415	0.1738	-0.005395	0.1738	-0.003131	0.1738	-0.003509
	0.174	-0.004883	0.174	-0.004444	0.174	-0.003395	0.174	-0.005337	0.174	-0.003173	0.174	-0.003412
	0.1742	-0.005002	0.1742	-0.004352	0.1742	-0.003433	0.1742	-0.005295	0.1742	-0.00323	0.1742	-0.0034
	0.1744	-0.005095	0.1744	-0.004205	0.1744	-0.003484	0.1744	-0.005191	0.1744	-0.0033	0.1744	-0.003385
	0.1746	-0.005087	0.1746	-0.003951	0.1746	-0.003516	0.1746	-0.005069	0.1746	-0.003297	0.1746	-0.003341
	0.1748	-0.005034	0.1748	-0.003757	0.1748	-0.003516	0.1748	-0.004999	0.1748	-0.003332	0.1748	-0.003246
	0.175	-0.004983	0.175	-0.003683	0.175	-0.003455	0.175	-0.004897	0.175	-0.003471	0.175	-0.003158
	0.1752	-0.004918	0.1752	-0.003611	0.1752	-0.003354	0.1752	-0.004707	0.1752	-0.003654	0.1752	-0.003092
	0.1754	-0.004903	0.1754	-0.003532	0.1754	-0.003272	0.1754	-0.004548	0.1754	-0.003813	0.1754	-0.0031
	0.1756	-0.004938	0.1756	-0.003416	0.1756	-0.003146	0.1756	-0.00438	0.1756	-0.003923	0.1756	-0.003095
	0.1758	-0.005078	0.1758	-0.003329	0.1758	-0.003123	0.1758	-0.004095	0.1758	-0.003959	0.1758	-0.003062
	0.176	-0.005278	0.176	-0.0032	0.176	-0.003224	0.176	-0.003764	0.176	-0.003881	0.176	-0.003029
	0.1762	-0.005445	0.1762	-0.002996	0.1762	-0.00336	0.1762	-0.003539	0.1762	-0.003812	0.1762	-0.003015
	0.1764	-0.005449	0.1764	-0.002684	0.1764	-0.003402	0.1764	-0.003489	0.1764	-0.003841	0.1764	-0.002982
	0.1766	-0.005425	0.1766	-0.002337	0.1766	-0.003469	0.1766	-0.003484	0.1766	-0.004074	0.1766	-0.002946
	0.1768	-0.005429	0.1768	-0.002011	0.1768	-0.00357	0.1768	-0.003449	0.1768	-0.004329	0.1768	-0.002928
	0.177	-0.005378	0.177	-0.001782	0.177	-0.003698	0.177	-0.003484	0.177	-0.004518	0.177	-0.002882
	0.1772	-0.005299	0.1772	-0.001714	0.1772	-0.003827	0.1772	-0.003636	0.1772	-0.004599	0.1772	-0.002907
	0.1774	-0.00522	0.1774	-0.001696	0.1774	-0.004084	0.1774	-0.003748	0.1774	-0.004581	0.1774	-0.002955
	0.1776	-0.005234	0.1776	-0.001676	0.1776	-0.00436	0.1776	-0.003727	0.1776	-0.004643	0.1776	-0.003011
	0.1778	-0.005254	0.1778	-0.001749	0.1778	-0.004497	0.1778	-0.003692	0.1778	-0.004808	0.1778	-0.003068
	0.178	-0.005351	0.178	-0.001802	0.178	-0.004568	0.178	-0.003672	0.178	-0.004942	0.178	-0.003068
	0.1782	-0.005431	0.1782	-0.001876	0.1782	-0.00457	0.1782	-0.003772	0.1782	-0.004997	0.1782	-0.003028
	0.1784	-0.005489	0.1784	-0.001989	0.1784	-0.004486	0.1784	-0.004005	0.1784	-0.005043	0.1784	-0.003033
	0.1786	-0.005573	0.1786	-0.002072	0.1786	-0.004246	0.1786	-0.004191	0.1786	-0.005012	0.1786	-0.003074
	0.1788	-0.005718	0.1788	-0.002134	0.1788	-0.004015	0.1788	-0.00432	0.1788	-0.004919	0.1788	-0.003053
	0.179	-0.005892	0.179	-0.002127	0.179	-0.003752	0.179	-0.00446	0.179	-0.00477	0.179	-0.002981
	0.1792	-0.005972	0.1792	-0.002295	0.1792	-0.003529	0.1792	-0.004595	0.1792	-0.004691	0.1792	-0.002944
	0.1794	-0.005916	0.1794	-0.002513	0.1794	-0.00342	0.1794	-0.004816	0.1794	-0.004696	0.1794	-0.002931
	0.1796	-0.005783	0.1796	-0.002545	0.1796	-0.003395	0.1796	-0.004946	0.1796	-0.00479	0.1796	-0.002945
	0.1798	-0.005608	0.1798	-0.002494	0.1798	-0.00348	0.1798	-0.005023	0.1798	-0.00493	0.1798	-0.002958
	0.18	-0.00545	0.18	-0.002534	0.18	-0.003498	0.18	-0.005067	0.18	-0.005007	0.18	-0.002948
	0.1802	-0.005197	0.1802	-0.002709	0.1802	-0.00333	0.1802	-0.005175	0.1802	-0.004904	0.1802	-0.002938
	0.1804	-0.004854	0.1804	-0.002853	0.1804	-0.003109	0.1804	-0.005312	0.1804	-0.004621	0.1804	-0.002915
	0.1806	-0.004473	0.1806	-0.002851	0.1806	-0.002895	0.1806	-0.005277	0.1806	-0.004329	0.1806	-0.002933
	0.1808	-0.004133	0.1808	-0.002776	0.1808	-0.002739	0.1808	-0.005156	0.1808	-0.004193	0.1808	-0.003051
	0.181	-0.00393	0.181	-0.00277	0.181	-0.00276	0.181	-0.004967	0.181	-0.004201	0.181	-0.00315
	0.1812	-0.00386	0.1812	-0.002798	0.1812	-0.002883	0.1812	-0.004739	0.1812	-0.0042	0.1812	-0.003182
	0.1814	-0.003839	0.1814	-0.002896	0.1814	-0.002898	0.1814	-0.004554	0.1814	-0.004107	0.1814	-0.003209
	0.1816	-0.003751	0.1816	-0.002981	0.1816	-0.002813	0.1816	-0.0045	0.1816	-0.003965	0.1816	-0.003322
	0.1818	-0.003653	0.1818	-0.002927	0.1818	-0.002738	0.1818	-0.004413	0.1818	-0.003861	0.1818	-0.003441
	0.182	-0.003579	0.182	-0.002813	0.182	-0.002762	0.182	-0.004201	0.182	-0.003879	0.182	-0.003471
	0.1822	-0.003497	0.1822	-0.002751	0.1822	-0.002722	0.1822	-0.003984	0.1822	-0.004033	0.1822	-0.003524
	0.1824	-0.003422	0.1824	-0.002739	0.1824	-0.002671	0.1824	-0.003751	0.1824	-0.004178	0.1824	-0.003627
	0.1826	-0.003347	0.1826	-0.002778	0.1826	-0.002784	0.1826	-0.003589	0.1826	-0.00424	0.1826	-0.003716
	0.1828	-0.003349	0.1828	-0.002859	0.1828	-0.00302	0.1828	-0.003469	0.1828	-0.004344	0.1828	-0.003876
	0.183	-0.003332	0.183	-0.002942	0.183	-0.003249	0.183	-0.003306	0.183	-0.004408	0.183	-0.004013
	0.1832	-0.003327	0.1832	-0.003013	0.1832	-0.003501	0.1832	-0.003134	0.1832	-0.004443	0.1832	-0.004046
	0.1834	-0.003362	0.1834	-0.003172	0.1834	-0.003818	0.1834	-0.002953	0.1834	-0.004481	0.1834	-0.004064
	0.1836	-0.003364	0.1836	-0.003337	0.1836	-0.004066	0.1836	-0.00284	0.1836	-0.004484	0.1836	-0.004107
	0.1838	-0.00329	0.1838	-0.003411	0.1838	-0.004144	0.1838	-0.002854	0.1838	-0.004517	0.1838	-0.004213
	0.184	-0.003151	0.184	-0.003438	0.184	-0.004185	0.184	-0.002997	0.184	-0.004626	0.184	-0.004339
	0.1842	-0.003108	0.1842	-0.003519	0.1842	-0.004247	0.1842	-0.003138	0.1842	-0.004608	0.1842	-0.004417
	0.1844	-0.003125	0.1844	-0.003763	0.1844	-0.004245	0.1844	-0.003283	0.1844	-0.004641	0.1844	-0.004476
	0.1846	-0.003234	0.1846	-0.004122	0.1846	-0.004263	0.1846	-0.003448	0.1846	-0.004662	0.1846	-0.00458
	0.1848	-0.003313	0.1848	-0.004337	0.1848	-0.004373	0.1848	-0.003589	0.1848	-0.00461	0.1848	-0.004696
	0.185	-0.003366	0.185	-0.004431	0.185	-0.004515	0.185	-0.003678	0.185	-0.004561	0.185	-0.004848
	0.1852	-0.003405	0.1852	-0.004531	0.1852	-0.004713	0.1852	-0.003774	0.1852	-0.004431	0.1852	-0.00495
	0.1854	-0.00343	0.1854	-0.004655	0.1854	-0.004888	0.1854	-0.003928	0.1854	-0.004322	0.1854	-0.005025
	0.1856	-0.003341	0.1856	-0.00482	0.1856	-0.004962	0.1856	-0.004196	0.1856	-0.004357	0.1856	-0.005047
	0.1858	-0.003189	0.1858	-0.005024	0.1858	-0.005048	0.1858	-0.00452	0.1858	-0.004447	0.1858	-0.005088
	0.186	-0.003104	0.186	-0.005205	0.186	-0.005012	0.186	-0.004873	0.186	-0.004567	0.186	-0.005157
	0.1862	-0.003086	0.1862	-0.005427	0.1862	-0.004974	0.1862	-0.005149	0.1862	-0.004649	0.1862	-0.005238
	0.1864	-0.00312	0.1864	-0.005806	0.1864	-0.004924	0.1864	-0.005283	0.1864	-0.004656	0.1864	-0.005326
	0.1866	-0.003175	0.1866	-0.006268	0.1866	-0.004929	0.1866	-0.005331	0.1866	-0.00458	0.1866	-0.005401
	0.1868	-0.003209	0.1868	-0.006643	0.1868	-0.00492	0.1868	-0.005311	0.1868	-0.004425	0.1868	-0.005453
	0.187	-0.003295	0.187	-0.006831	0.187	-0.004815	0.187	-0.005375	0.187	-0.004261	0.187	-0.005534
	0.1872	-0.003392	0.1872	-0.006939	0.1872	-0.004682	0.1872	-0.005341	0.1872	-0.004169	0.1872	-0.005611
	0.1874	-0.003497	0.1874	-0.007081	0.1874	-0.004551	0.1874	-0.00528	0.1874	-0.004141	0.1874	-0.005603
	0.1876	-0.003681	0.1876	-0.007176	0.1876	-0.004362	0.1876	-0.005351	0.1876	-0.004137	0.1876	-0.005561
	0.1878	-0.003696	0.1878	-0.007198	0.1878	-0.004214	0.1878	-0.005415	0.1878	-0.004137	0.1878	-0.005581
	0.188	-0.003636	0.188	-0.007164	0.188	-0.004212	0.188	-0.005474	0.188	-0.004099	0.188	-0.005644
	0.1882	-0.003621	0.1882	-0.007062	0.1882	-0.004344	0.1882	-0.005491	0.1882	-0.004064	0.1882	-0.005717
	0.1884	-0.003599	0.1884	-0.006978	0.1884	-0.004504	0.1884	-0.005265	0.1884	-0.004039	0.1884	-0.005726
	0.1886	-0.003539	0.1886	-0.007028	0.1886	-0.004725	0.1886	-0.005116	0.1886	-0.004078	0.1886	-0.005742
	0.1888	-0.003465	0.1888	-0.007034	0.1888	-0.005054	0.1888	-0.005051	0.1888	-0.004233	0.1888	-0.005814
	0.189	-0.003442	0.189	-0.006971	0.189	-0.005378	0.189	-0.004914	0.189	-0.004363	0.189	-0.005872
	0.1892	-0.003438	0.1892	-0.006845	0.1892	-0.005696	0.1892	-0.00479	0.1892	-0.004398	0.1892	-0.005955
	0.1894	-0.003442	0.1894	-0.006709	0.1894	-0.00588	0.1894	-0.004617	0.1894	-0.004438	0.1894	-0.006007
	0.1896	-0.003538	0.1896	-0.006685	0.1896	-0.005943	0.1896	-0.00455	0.1896	-0.004375	0.1896	-0.00606
	0.1898	-0.003697	0.1898	-0.00677	0.1898	-0.005924	0.1898	-0.004516	0.1898	-0.004336	0.1898	-0.006116
	0.19	-0.003919	0.19	-0.006791	0.19	-0.005943	0.19	-0.004492	0.19	-0.004287	0.19	-0.006161
	0.1902	-0.004229	0.1902	-0.006692	0.1902	-0.006094	0.1902	-0.004389	0.1902	-0.004418	0.1902	-0.006213
	0.1904	-0.004624	0.1904	-0.006564	0.1904	-0.006285	0.1904	-0.00435	0.1904	-0.004638	0.1904	-0.006233
	0.1906	-0.005048	0.1906	-0.006557	0.1906	-0.006448	0.1906	-0.004464	0.1906	-0.004899	0.1906	-0.006229
	0.1908	-0.005424	0.1908	-0.006593	0.1908	-0.006569	0.1908	-0.00463	0.1908	-0.005049	0.1908	-0.006159
	0.191	-0.005578	0.191	-0.006626	0.191	-0.006583	0.191	-0.004841	0.191	-0.005079	0.191	-0.006069
	0.1912	-0.005548	0.1912	-0.00658	0.1912	-0.006535	0.1912	-0.005048	0.1912	-0.005152	0.1912	-0.005987
	0.1914	-0.005598	0.1914	-0.006446	0.1914	-0.006526	0.1914	-0.005149	0.1914	-0.005294	0.1914	-0.005908
	0.1916	-0.00578	0.1916	-0.006366	0.1916	-0.006517	0.1916	-0.005217	0.1916	-0.005375	0.1916	-0.005831
	0.1918	-0.005917	0.1918	-0.006447	0.1918	-0.006471	0.1918	-0.005406	0.1918	-0.005432	0.1918	-0.005789
	0.192	-0.005967	0.192	-0.006594	0.192	-0.006466	0.192	-0.005624	0.192	-0.005471	0.192	-0.00577
	0.1922	-0.006025	0.1922	-0.006706	0.1922	-0.006511	0.1922	-0.005882	0.1922	-0.005426	0.1922	-0.005764
	0.1924	-0.006089	0.1924	-0.006707	0.1924	-0.006541	0.1924	-0.006159	0.1924	-0.00538	0.1924	-0.005725
	0.1926	-0.006144	0.1926	-0.006722	0.1926	-0.006443	0.1926	-0.006337	0.1926	-0.005309	0.1926	-0.005647
	0.1928	-0.006269	0.1928	-0.006719	0.1928	-0.006279	0.1928	-0.006489	0.1928	-0.005209	0.1928	-0.005544
	0.193	-0.00628	0.193	-0.006741	0.193	-0.0061	0.193	-0.006649	0.193	-0.005122	0.193	-0.005484
	0.1932	-0.006231	0.1932	-0.006669	0.1932	-0.005839	0.1932	-0.006905	0.1932	-0.005163	0.1932	-0.005496
	0.1934	-0.006204	0.1934	-0.006506	0.1934	-0.005604	0.1934	-0.007148	0.1934	-0.005176	0.1934	-0.00552
	0.1936	-0.006212	0.1936	-0.006435	0.1936	-0.005461	0.1936	-0.007286	0.1936	-0.005111	0.1936	-0.005488
	0.1938	-0.006325	0.1938	-0.006362	0.1938	-0.005385	0.1938	-0.007288	0.1938	-0.005078	0.1938	-0.005434
	0.194	-0.006543	0.194	-0.006307	0.194	-0.005317	0.194	-0.007221	0.194	-0.005093	0.194	-0.00539
	0.1942	-0.006641	0.1942	-0.006255	0.1942	-0.005291	0.1942	-0.007179	0.1942	-0.005157	0.1942	-0.005363
	0.1944	-0.00662	0.1944	-0.006124	0.1944	-0.005369	0.1944	-0.00701	0.1944	-0.005238	0.1944	-0.005357
	0.1946	-0.006621	0.1946	-0.005919	0.1946	-0.00546	0.1946	-0.006826	0.1946	-0.005275	0.1946	-0.005311
	0.1948	-0.006602	0.1948	-0.00578	0.1948	-0.005493	0.1948	-0.006746	0.1948	-0.005284	0.1948	-0.005254
	0.195	-0.006586	0.195	-0.005721	0.195	-0.005405	0.195	-0.00668	0.195	-0.00542	0.195	-0.005186
	0.1952	-0.006475	0.1952	-0.005636	0.1952	-0.005327	0.1952	-0.00654	0.1952	-0.00562	0.1952	-0.005111
	0.1954	-0.006497	0.1954	-0.00552	0.1954	-0.005133	0.1954	-0.006318	0.1954	-0.005741	0.1954	-0.005051
	0.1956	-0.006575	0.1956	-0.005486	0.1956	-0.005017	0.1956	-0.006073	0.1956	-0.00575	0.1956	-0.005027
	0.1958	-0.006648	0.1958	-0.005361	0.1958	-0.005041	0.1958	-0.005853	0.1958	-0.005735	0.1958	-0.004993
	0.196	-0.006841	0.196	-0.005233	0.196	-0.005141	0.196	-0.005588	0.196	-0.005651	0.196	-0.004945
	0.1962	-0.006967	0.1962	-0.005037	0.1962	-0.005262	0.1962	-0.005304	0.1962	-0.005598	0.1962	-0.004899
	0.1964	-0.007059	0.1964	-0.004735	0.1964	-0.005347	0.1964	-0.005185	0.1964	-0.005696	0.1964	-0.004862
	0.1966	-0.007015	0.1966	-0.004356	0.1966	-0.005401	0.1966	-0.005165	0.1966	-0.005915	0.1966	-0.004826
	0.1968	-0.006938	0.1968	-0.004034	0.1968	-0.005506	0.1968	-0.005126	0.1968	-0.006188	0.1968	-0.004768
	0.197	-0.006912	0.197	-0.003851	0.197	-0.005582	0.197	-0.005116	0.197	-0.006382	0.197	-0.004739
	0.1972	-0.006802	0.1972	-0.003754	0.1972	-0.00573	0.1972	-0.005199	0.1972	-0.006459	0.1972	-0.004719
	0.1974	-0.006688	0.1974	-0.00377	0.1974	-0.005938	0.1974	-0.005288	0.1974	-0.006529	0.1974	-0.004753
	0.1976	-0.006637	0.1976	-0.003783	0.1976	-0.006147	0.1976	-0.005281	0.1976	-0.006485	0.1976	-0.004808
	0.1978	-0.006683	0.1978	-0.003795	0.1978	-0.006301	0.1978	-0.005193	0.1978	-0.006492	0.1978	-0.004844
	0.198	-0.006739	0.198	-0.003791	0.198	-0.006318	0.198	-0.005143	0.198	-0.006624	0.198	-0.004831
	0.1982	-0.006788	0.1982	-0.003863	0.1982	-0.006241	0.1982	-0.005307	0.1982	-0.006656	0.1982	-0.004797
	0.1984	-0.006829	0.1984	-0.003943	0.1984	-0.006126	0.1984	-0.005537	0.1984	-0.006665	0.1984	-0.004766
	0.1986	-0.006988	0.1986	-0.00398	0.1986	-0.005887	0.1986	-0.005736	0.1986	-0.006766	0.1986	-0.004741
	0.1988	-0.007182	0.1988	-0.004012	0.1988	-0.005647	0.1988	-0.005865	0.1988	-0.006736	0.1988	-0.004737
	0.199	-0.007252	0.199	-0.004075	0.199	-0.005409	0.199	-0.005986	0.199	-0.006533	0.199	-0.004672
	0.1992	-0.007282	0.1992	-0.004189	0.1992	-0.005208	0.1992	-0.006106	0.1992	-0.006435	0.1992	-0.004568
	0.1994	-0.007259	0.1994	-0.004263	0.1994	-0.005101	0.1994	-0.006324	0.1994	-0.006476	0.1994	-0.004535
	0.1996	-0.007114	0.1996	-0.004337	0.1996	-0.005091	0.1996	-0.006544	0.1996	-0.006555	0.1996	-0.004577
	0.1998	-0.006989	0.1998	-0.004315	0.1998	-0.005186	0.1998	-0.006526	0.1998	-0.006643	0.1998	-0.004608
	0.2	-0.006837	0.2	-0.004361	0.2	-0.005251	0.2	-0.006488	0.2	-0.006623	0.2	-0.004566
	0.2002	-0.006485	0.2002	-0.004519	0.2002	-0.005085	0.2002	-0.006596	0.2002	-0.006518	0.2002	-0.004532
	0.2004	-0.006111	0.2004	-0.00471	0.2004	-0.004899	0.2004	-0.006711	0.2004	-0.006266	0.2004	-0.00456
	0.2006	-0.005785	0.2006	-0.004822	0.2006	-0.004786	0.2006	-0.006671	0.2006	-0.006013	0.2006	-0.004635
	0.2008	-0.005505	0.2008	-0.004733	0.2008	-0.004762	0.2008	-0.006528	0.2008	-0.005931	0.2008	-0.004719
	0.201	-0.005358	0.201	-0.0047	0.201	-0.004767	0.201	-0.006348	0.201	-0.005909	0.201	-0.004813
	0.2012	-0.005292	0.2012	-0.004755	0.2012	-0.004804	0.2012	-0.006167	0.2012	-0.005869	0.2012	-0.004883
	0.2014	-0.005204	0.2014	-0.004855	0.2014	-0.004836	0.2014	-0.006043	0.2014	-0.005741	0.2014	-0.004954
	0.2016	-0.005177	0.2016	-0.004945	0.2016	-0.004793	0.2016	-0.005933	0.2016	-0.005687	0.2016	-0.005027
	0.2018	-0.005064	0.2018	-0.004919	0.2018	-0.004788	0.2018	-0.005818	0.2018	-0.005728	0.2018	-0.005109
	0.202	-0.004955	0.202	-0.004809	0.202	-0.004781	0.202	-0.00563	0.202	-0.005767	0.202	-0.005151
	0.2022	-0.004897	0.2022	-0.00463	0.2022	-0.004747	0.2022	-0.00539	0.2022	-0.005785	0.2022	-0.005177
	0.2024	-0.004846	0.2024	-0.004555	0.2024	-0.004764	0.2024	-0.005138	0.2024	-0.005831	0.2024	-0.005239
	0.2026	-0.004735	0.2026	-0.004611	0.2026	-0.00482	0.2026	-0.004997	0.2026	-0.005845	0.2026	-0.005357
	0.2028	-0.004689	0.2028	-0.004682	0.2028	-0.004987	0.2028	-0.004891	0.2028	-0.005967	0.2028	-0.005525
	0.203	-0.004666	0.203	-0.004776	0.203	-0.005203	0.203	-0.004695	0.203	-0.006039	0.203	-0.00563
	0.2032	-0.004679	0.2032	-0.004813	0.2032	-0.005414	0.2032	-0.004456	0.2032	-0.006025	0.2032	-0.005652
	0.2034	-0.004703	0.2034	-0.004954	0.2034	-0.005677	0.2034	-0.004308	0.2034	-0.006021	0.2034	-0.005659
	0.2036	-0.00466	0.2036	-0.005159	0.2036	-0.005861	0.2036	-0.004222	0.2036	-0.006071	0.2036	-0.005692
	0.2038	-0.004563	0.2038	-0.005284	0.2038	-0.005968	0.2038	-0.004222	0.2038	-0.006186	0.2038	-0.005778
	0.204	-0.004412	0.204	-0.005304	0.204	-0.005979	0.204	-0.004322	0.204	-0.006231	0.204	-0.005875
	0.2042	-0.004344	0.2042	-0.005428	0.2042	-0.005975	0.2042	-0.004369	0.2042	-0.006204	0.2042	-0.00595
	0.2044	-0.004306	0.2044	-0.005652	0.2044	-0.006042	0.2044	-0.004492	0.2044	-0.006173	0.2044	-0.006001
	0.2046	-0.004308	0.2046	-0.005877	0.2046	-0.006048	0.2046	-0.004669	0.2046	-0.006152	0.2046	-0.006078
	0.2048	-0.004298	0.2048	-0.006042	0.2048	-0.006081	0.2048	-0.004824	0.2048	-0.006114	0.2048	-0.006203
	0.205	-0.004293	0.205	-0.006212	0.205	-0.006205	0.205	-0.004899	0.205	-0.005995	0.205	-0.006323
	0.2052	-0.00442	0.2052	-0.006355	0.2052	-0.006401	0.2052	-0.005031	0.2052	-0.005864	0.2052	-0.006398
	0.2054	-0.004537	0.2054	-0.006472	0.2054	-0.00655	0.2054	-0.005179	0.2054	-0.005812	0.2054	-0.006426
	0.2056	-0.00449	0.2056	-0.006628	0.2056	-0.00659	0.2056	-0.005438	0.2056	-0.005809	0.2056	-0.006442
	0.2058	-0.004326	0.2058	-0.006668	0.2058	-0.006575	0.2058	-0.005748	0.2058	-0.005853	0.2058	-0.006514
	0.206	-0.004135	0.206	-0.006776	0.206	-0.006558	0.206	-0.006045	0.206	-0.006016	0.206	-0.00659
	0.2062	-0.00405	0.2062	-0.007021	0.2062	-0.00651	0.2062	-0.006341	0.2062	-0.006126	0.2062	-0.006645
	0.2064	-0.0041	0.2064	-0.007391	0.2064	-0.006388	0.2064	-0.006489	0.2064	-0.00613	0.2064	-0.006721
	0.2066	-0.004157	0.2066	-0.007837	0.2066	-0.006316	0.2066	-0.006572	0.2066	-0.005973	0.2066	-0.006803
	0.2068	-0.004237	0.2068	-0.008234	0.2068	-0.006269	0.2068	-0.006553	0.2068	-0.005735	0.2068	-0.006882
	0.207	-0.004367	0.207	-0.008464	0.207	-0.006234	0.207	-0.006523	0.207	-0.005545	0.207	-0.006972
	0.2072	-0.004528	0.2072	-0.008523	0.2072	-0.006201	0.2072	-0.006526	0.2072	-0.005535	0.2072	-0.007036
	0.2074	-0.0046	0.2074	-0.008618	0.2074	-0.006037	0.2074	-0.006523	0.2074	-0.00564	0.2074	-0.007009
	0.2076	-0.004639	0.2076	-0.008724	0.2076	-0.00574	0.2076	-0.006607	0.2076	-0.005619	0.2076	-0.006956
	0.2078	-0.004705	0.2078	-0.008713	0.2078	-0.005505	0.2078	-0.00671	0.2078	-0.005572	0.2078	-0.006943
	0.208	-0.004682	0.208	-0.008608	0.208	-0.005511	0.208	-0.006772	0.208	-0.005518	0.208	-0.006979
	0.2082	-0.004646	0.2082	-0.008467	0.2082	-0.005636	0.2082	-0.006632	0.2082	-0.005464	0.2082	-0.007011
	0.2084	-0.004642	0.2084	-0.008427	0.2084	-0.005854	0.2084	-0.006426	0.2084	-0.005413	0.2084	-0.007003
	0.2086	-0.004564	0.2086	-0.008464	0.2086	-0.006108	0.2086	-0.00621	0.2086	-0.005478	0.2086	-0.007008
	0.2088	-0.004481	0.2088	-0.008476	0.2088	-0.006304	0.2088	-0.006081	0.2088	-0.005615	0.2088	-0.007082
	0.209	-0.004364	0.209	-0.008438	0.209	-0.006527	0.209	-0.006057	0.209	-0.005757	0.209	-0.007226
	0.2092	-0.004345	0.2092	-0.008253	0.2092	-0.006831	0.2092	-0.005873	0.2092	-0.005845	0.2092	-0.007313
	0.2094	-0.00447	0.2094	-0.008122	0.2094	-0.007004	0.2094	-0.005641	0.2094	-0.005798	0.2094	-0.00733
	0.2096	-0.004625	0.2096	-0.008147	0.2096	-0.007027	0.2096	-0.00555	0.2096	-0.005735	0.2096	-0.007355
	0.2098	-0.004804	0.2098	-0.008155	0.2098	-0.006976	0.2098	-0.005537	0.2098	-0.005682	0.2098	-0.007367
	0.21	-0.005066	0.21	-0.008099	0.21	-0.006949	0.21	-0.005542	0.21	-0.00563	0.21	-0.007368
	0.2102	-0.005386	0.2102	-0.007996	0.2102	-0.007136	0.2102	-0.005478	0.2102	-0.005821	0.2102	-0.00739
	0.2104	-0.005779	0.2104	-0.007901	0.2104	-0.007373	0.2104	-0.005399	0.2104	-0.006067	0.2104	-0.007421
	0.2106	-0.006142	0.2106	-0.007865	0.2106	-0.007547	0.2106	-0.005474	0.2106	-0.006333	0.2106	-0.007386
	0.2108	-0.006469	0.2108	-0.007912	0.2108	-0.007627	0.2108	-0.005624	0.2108	-0.006499	0.2108	-0.007323
	0.211	-0.006689	0.211	-0.008012	0.211	-0.007617	0.211	-0.005815	0.211	-0.006504	0.211	-0.007269
	0.2112	-0.006756	0.2112	-0.008013	0.2112	-0.007542	0.2112	-0.006068	0.2112	-0.006537	0.2112	-0.007172
	0.2114	-0.006813	0.2114	-0.007884	0.2114	-0.007546	0.2114	-0.006254	0.2114	-0.00657	0.2114	-0.007079
	0.2116	-0.006971	0.2116	-0.007839	0.2116	-0.007554	0.2116	-0.006364	0.2116	-0.006599	0.2116	-0.006972
	0.2118	-0.007064	0.2118	-0.007987	0.2118	-0.007524	0.2118	-0.006488	0.2118	-0.006679	0.2118	-0.006913
	0.212	-0.007144	0.212	-0.008197	0.212	-0.007573	0.212	-0.006728	0.212	-0.006609	0.212	-0.006907
	0.2122	-0.007198	0.2122	-0.008376	0.2122	-0.007624	0.2122	-0.007017	0.2122	-0.006583	0.2122	-0.006917
	0.2124	-0.007312	0.2124	-0.00839	0.2124	-0.007603	0.2124	-0.007246	0.2124	-0.00657	0.2124	-0.006862
	0.2126	-0.007446	0.2126	-0.008367	0.2126	-0.00752	0.2126	-0.007443	0.2126	-0.006499	0.2126	-0.006765
	0.2128	-0.007491	0.2128	-0.008341	0.2128	-0.007354	0.2128	-0.007602	0.2128	-0.006413	0.2128	-0.006701
	0.213	-0.007492	0.213	-0.008291	0.213	-0.007119	0.213	-0.007814	0.213	-0.006294	0.213	-0.006623
	0.2132	-0.007496	0.2132	-0.008232	0.2132	-0.006807	0.2132	-0.008093	0.2132	-0.006311	0.2132	-0.006585
	0.2134	-0.007485	0.2134	-0.008026	0.2134	-0.006546	0.2134	-0.008209	0.2134	-0.006358	0.2134	-0.006584
	0.2136	-0.007559	0.2136	-0.007897	0.2136	-0.006373	0.2136	-0.008329	0.2136	-0.006299	0.2136	-0.006565
	0.2138	-0.00767	0.2138	-0.007826	0.2138	-0.006261	0.2138	-0.008409	0.2138	-0.006214	0.2138	-0.006523
	0.214	-0.007802	0.214	-0.007784	0.214	-0.006201	0.214	-0.008308	0.214	-0.006246	0.214	-0.006447
	0.2142	-0.007864	0.2142	-0.007718	0.2142	-0.006152	0.2142	-0.008215	0.2142	-0.006261	0.2142	-0.006432
	0.2144	-0.007884	0.2144	-0.007547	0.2144	-0.006151	0.2144	-0.008139	0.2144	-0.006273	0.2144	-0.00643
	0.2146	-0.007857	0.2146	-0.00728	0.2146	-0.006208	0.2146	-0.007975	0.2146	-0.006274	0.2146	-0.00637
	0.2148	-0.007856	0.2148	-0.007122	0.2148	-0.00621	0.2148	-0.007781	0.2148	-0.006388	0.2148	-0.006272
	0.215	-0.007881	0.215	-0.00701	0.215	-0.006106	0.215	-0.007682	0.215	-0.006659	0.215	-0.006195
	0.2152	-0.007785	0.2152	-0.00687	0.2152	-0.005982	0.2152	-0.007559	0.2152	-0.006848	0.2152	-0.006135
	0.2154	-0.007733	0.2154	-0.006749	0.2154	-0.005857	0.2154	-0.007412	0.2154	-0.006927	0.2154	-0.006094
	0.2156	-0.007849	0.2156	-0.006599	0.2156	-0.005773	0.2156	-0.007154	0.2156	-0.006926	0.2156	-0.006055
	0.2158	-0.008047	0.2158	-0.00649	0.2158	-0.005838	0.2158	-0.006842	0.2158	-0.006906	0.2158	-0.006026
	0.216	-0.00819	0.216	-0.006421	0.216	-0.005942	0.216	-0.006628	0.216	-0.006813	0.216	-0.00599
	0.2162	-0.008317	0.2162	-0.006229	0.2162	-0.006038	0.2162	-0.006442	0.2162	-0.006775	0.2162	-0.005935
	0.2164	-0.008355	0.2164	-0.005895	0.2164	-0.006109	0.2164	-0.0063	0.2164	-0.006872	0.2164	-0.005869
	0.2166	-0.008268	0.2166	-0.005489	0.2166	-0.006191	0.2166	-0.006256	0.2166	-0.007017	0.2166	-0.005841
	0.2168	-0.008235	0.2168	-0.005138	0.2168	-0.006247	0.2168	-0.006279	0.2168	-0.007234	0.2168	-0.005807
	0.217	-0.008234	0.217	-0.004934	0.217	-0.006362	0.217	-0.006268	0.217	-0.007476	0.217	-0.005756
	0.2172	-0.008155	0.2172	-0.004879	0.2172	-0.006556	0.2172	-0.006285	0.2172	-0.007543	0.2172	-0.005757
	0.2174	-0.008027	0.2174	-0.004824	0.2174	-0.006708	0.2174	-0.006325	0.2174	-0.007537	0.2174	-0.005807
	0.2176	-0.007949	0.2176	-0.004767	0.2176	-0.00691	0.2176	-0.006311	0.2176	-0.007616	0.2176	-0.005859
	0.2178	-0.007983	0.2178	-0.004786	0.2178	-0.007094	0.2178	-0.00624	0.2178	-0.007697	0.2178	-0.005882
	0.218	-0.008095	0.218	-0.004926	0.218	-0.007097	0.218	-0.00619	0.218	-0.007816	0.218	-0.005837
	0.2182	-0.008126	0.2182	-0.005071	0.2182	-0.006999	0.2182	-0.006268	0.2182	-0.007856	0.2182	-0.005789
	0.2184	-0.008091	0.2184	-0.005124	0.2184	-0.006862	0.2184	-0.006391	0.2184	-0.007834	0.2184	-0.005796
	0.2186	-0.008133	0.2186	-0.005075	0.2186	-0.006602	0.2186	-0.006621	0.2186	-0.007799	0.2186	-0.005792
	0.2188	-0.00827	0.2188	-0.005059	0.2188	-0.006383	0.2188	-0.00678	0.2188	-0.007713	0.2188	-0.005757
	0.219	-0.008353	0.219	-0.00514	0.219	-0.00624	0.219	-0.006827	0.219	-0.0076	0.219	-0.005675
	0.2192	-0.008423	0.2192	-0.005295	0.2192	-0.00605	0.2192	-0.007036	0.2192	-0.007499	0.2192	-0.005614
	0.2194	-0.008418	0.2194	-0.005476	0.2194	-0.005827	0.2194	-0.007297	0.2194	-0.007498	0.2194	-0.005591
	0.2196	-0.008377	0.2196	-0.005481	0.2196	-0.00578	0.2196	-0.007365	0.2196	-0.0076	0.2196	-0.005597
	0.2198	-0.008209	0.2198	-0.005417	0.2198	-0.005805	0.2198	-0.007352	0.2198	-0.007752	0.2198	-0.005583
	0.22	-0.007936	0.22	-0.005455	0.22	-0.005788	0.22	-0.007347	0.22	-0.007755	0.22	-0.005517
	0.2202	-0.00764	0.2202	-0.005595	0.2202	-0.005753	0.2202	-0.007418	0.2202	-0.00764	0.2202	-0.005458
	0.2204	-0.007318	0.2204	-0.005782	0.2204	-0.005632	0.2204	-0.007549	0.2204	-0.007427	0.2204	-0.005488
	0.2206	-0.006943	0.2206	-0.005887	0.2206	-0.005431	0.2206	-0.007582	0.2206	-0.007166	0.2206	-0.005557
	0.2208	-0.006622	0.2208	-0.005813	0.2208	-0.005361	0.2208	-0.007444	0.2208	-0.006907	0.2208	-0.005623
	0.221	-0.006452	0.221	-0.005741	0.221	-0.005461	0.221	-0.007248	0.221	-0.006825	0.221	-0.005673
	0.2212	-0.006435	0.2212	-0.005844	0.2212	-0.005485	0.2212	-0.007068	0.2212	-0.006806	0.2212	-0.005756
	0.2214	-0.006427	0.2214	-0.005985	0.2214	-0.005447	0.2214	-0.006879	0.2214	-0.006708	0.2214	-0.005864
	0.2216	-0.00632	0.2216	-0.00602	0.2216	-0.005443	0.2216	-0.006759	0.2216	-0.006641	0.2216	-0.005954
	0.2218	-0.006202	0.2218	-0.005968	0.2218	-0.005472	0.2218	-0.006577	0.2218	-0.006609	0.2218	-0.006025
	0.222	-0.006129	0.222	-0.005879	0.222	-0.00546	0.222	-0.006352	0.222	-0.006614	0.222	-0.006077
	0.2222	-0.006082	0.2222	-0.005791	0.2222	-0.005439	0.2222	-0.006172	0.2222	-0.006668	0.2222	-0.006068
	0.2224	-0.005997	0.2224	-0.005719	0.2224	-0.005473	0.2224	-0.006031	0.2224	-0.006698	0.2224	-0.006098
	0.2226	-0.005888	0.2226	-0.005727	0.2226	-0.005555	0.2226	-0.005854	0.2226	-0.006744	0.2226	-0.006213
	0.2228	-0.005789	0.2228	-0.005793	0.2228	-0.005743	0.2228	-0.005749	0.2228	-0.00688	0.2228	-0.00636
	0.223	-0.005782	0.223	-0.005889	0.223	-0.005926	0.223	-0.005602	0.223	-0.00696	0.223	-0.006449
	0.2232	-0.005755	0.2232	-0.005983	0.2232	-0.006196	0.2232	-0.005395	0.2232	-0.006981	0.2232	-0.006463
	0.2234	-0.005711	0.2234	-0.006121	0.2234	-0.006473	0.2234	-0.005196	0.2234	-0.006976	0.2234	-0.006469
	0.2236	-0.005708	0.2236	-0.00624	0.2236	-0.006576	0.2236	-0.005038	0.2236	-0.007019	0.2236	-0.006528
	0.2238	-0.005578	0.2238	-0.006354	0.2238	-0.006648	0.2238	-0.00511	0.2238	-0.007101	0.2238	-0.006623
	0.224	-0.005419	0.224	-0.00643	0.224	-0.006727	0.224	-0.005234	0.224	-0.007099	0.224	-0.006699
	0.2242	-0.005318	0.2242	-0.006418	0.2242	-0.006687	0.2242	-0.005288	0.2242	-0.007061	0.2242	-0.006738
	0.2244	-0.005279	0.2244	-0.006519	0.2244	-0.006645	0.2244	-0.005437	0.2244	-0.007024	0.2244	-0.006769
	0.2246	-0.005298	0.2246	-0.00675	0.2246	-0.006693	0.2246	-0.005529	0.2246	-0.007032	0.2246	-0.006836
	0.2248	-0.005382	0.2248	-0.006992	0.2248	-0.006722	0.2248	-0.00565	0.2248	-0.006957	0.2248	-0.00695
	0.225	-0.0055	0.225	-0.007115	0.225	-0.006784	0.225	-0.005796	0.225	-0.006815	0.225	-0.007055
	0.2252	-0.005534	0.2252	-0.007262	0.2252	-0.00695	0.2252	-0.005853	0.2252	-0.006671	0.2252	-0.007145
	0.2254	-0.005471	0.2254	-0.007397	0.2254	-0.007136	0.2254	-0.005988	0.2254	-0.006549	0.2254	-0.007195
	0.2256	-0.00543	0.2256	-0.007507	0.2256	-0.007267	0.2256	-0.006247	0.2256	-0.00656	0.2256	-0.007211
	0.2258	-0.005385	0.2258	-0.007617	0.2258	-0.007237	0.2258	-0.006529	0.2258	-0.006655	0.2258	-0.007279
	0.226	-0.005328	0.226	-0.007674	0.226	-0.007086	0.226	-0.00688	0.226	-0.006777	0.226	-0.007378
	0.2262	-0.005262	0.2262	-0.007896	0.2262	-0.007	0.2262	-0.007211	0.2262	-0.006857	0.2262	-0.007469
	0.2264	-0.005257	0.2264	-0.008243	0.2264	-0.006968	0.2264	-0.007376	0.2264	-0.006788	0.2264	-0.007524
	0.2266	-0.005318	0.2266	-0.008674	0.2266	-0.006966	0.2266	-0.007456	0.2266	-0.006601	0.2266	-0.007589
	0.2268	-0.005364	0.2268	-0.00904	0.2268	-0.006937	0.2268	-0.007421	0.2268	-0.006345	0.2268	-0.007678
	0.227	-0.005491	0.227	-0.009282	0.227	-0.006886	0.227	-0.007409	0.227	-0.006219	0.227	-0.007753
	0.2272	-0.005645	0.2272	-0.009398	0.2272	-0.006715	0.2272	-0.007399	0.2272	-0.006195	0.2272	-0.007763
	0.2274	-0.005761	0.2274	-0.009451	0.2274	-0.006524	0.2274	-0.007345	0.2274	-0.006204	0.2274	-0.007722
	0.2276	-0.005844	0.2276	-0.009498	0.2276	-0.006322	0.2276	-0.007334	0.2276	-0.006273	0.2276	-0.007672
	0.2278	-0.005856	0.2278	-0.009489	0.2278	-0.006214	0.2278	-0.007492	0.2278	-0.006185	0.2278	-0.00766
	0.228	-0.005781	0.228	-0.009433	0.228	-0.006252	0.228	-0.007563	0.228	-0.006129	0.228	-0.007702
	0.2282	-0.00575	0.2282	-0.009367	0.2282	-0.006315	0.2282	-0.007381	0.2282	-0.006099	0.2282	-0.007758
	0.2284	-0.005748	0.2284	-0.009304	0.2284	-0.006486	0.2284	-0.007169	0.2284	-0.006041	0.2284	-0.007783
	0.2286	-0.005618	0.2286	-0.009279	0.2286	-0.006741	0.2286	-0.007028	0.2286	-0.006008	0.2286	-0.00779
	0.2288	-0.005536	0.2288	-0.009294	0.2288	-0.007025	0.2288	-0.006926	0.2288	-0.006115	0.2288	-0.007852
	0.229	-0.005429	0.229	-0.009207	0.229	-0.007308	0.229	-0.006846	0.229	-0.00631	0.229	-0.007926
	0.2292	-0.00543	0.2292	-0.009058	0.2292	-0.007587	0.2292	-0.006778	0.2292	-0.006424	0.2292	-0.008034
	0.2294	-0.005519	0.2294	-0.008957	0.2294	-0.007704	0.2294	-0.00664	0.2294	-0.00641	0.2294	-0.008064
	0.2296	-0.005605	0.2296	-0.008863	0.2296	-0.00778	0.2296	-0.006515	0.2296	-0.006327	0.2296	-0.008037
	0.2298	-0.005731	0.2298	-0.0088	0.2298	-0.007789	0.2298	-0.006473	0.2298	-0.00624	0.2298	-0.008031
	0.23	-0.005942	0.23	-0.008758	0.23	-0.007784	0.23	-0.006499	0.23	-0.006224	0.23	-0.008069
	0.2302	-0.006245	0.2302	-0.008641	0.2302	-0.007882	0.2302	-0.006458	0.2302	-0.006351	0.2302	-0.008069
	0.2304	-0.006614	0.2304	-0.008489	0.2304	-0.008064	0.2304	-0.00634	0.2304	-0.006595	0.2304	-0.008059
	0.2306	-0.007035	0.2306	-0.008414	0.2306	-0.008256	0.2306	-0.006339	0.2306	-0.006827	0.2306	-0.008043
	0.2308	-0.007334	0.2308	-0.00853	0.2308	-0.008331	0.2308	-0.006507	0.2308	-0.006941	0.2308	-0.007974
	0.231	-0.007514	0.231	-0.008635	0.231	-0.008281	0.231	-0.006761	0.231	-0.007002	0.231	-0.007901
	0.2312	-0.007597	0.2312	-0.008576	0.2312	-0.008137	0.2312	-0.007029	0.2312	-0.007091	0.2312	-0.007863
	0.2314	-0.007571	0.2314	-0.008462	0.2314	-0.008116	0.2314	-0.007198	0.2314	-0.00725	0.2314	-0.00779
	0.2316	-0.007596	0.2316	-0.008483	0.2316	-0.008139	0.2316	-0.007272	0.2316	-0.007349	0.2316	-0.007672
	0.2318	-0.007785	0.2318	-0.008596	0.2318	-0.008149	0.2318	-0.007315	0.2318	-0.007384	0.2318	-0.007581
	0.232	-0.007894	0.232	-0.00874	0.232	-0.00818	0.232	-0.007531	0.232	-0.007289	0.232	-0.007542
	0.2322	-0.007962	0.2322	-0.008909	0.2322	-0.008217	0.2322	-0.007761	0.2322	-0.007186	0.2322	-0.007528
	0.2324	-0.008042	0.2324	-0.008866	0.2324	-0.008192	0.2324	-0.007954	0.2324	-0.007144	0.2324	-0.00748
	0.2326	-0.008166	0.2326	-0.00882	0.2326	-0.008089	0.2326	-0.008081	0.2326	-0.007124	0.2326	-0.00737
	0.2328	-0.008283	0.2328	-0.008809	0.2328	-0.007925	0.2328	-0.00821	0.2328	-0.007056	0.2328	-0.007235
	0.233	-0.008323	0.233	-0.008867	0.233	-0.007744	0.233	-0.008439	0.233	-0.006979	0.233	-0.007158
	0.2332	-0.008303	0.2332	-0.008847	0.2332	-0.007473	0.2332	-0.00866	0.2332	-0.006939	0.2332	-0.007152
	0.2334	-0.008292	0.2334	-0.008663	0.2334	-0.007177	0.2334	-0.008854	0.2334	-0.006957	0.2334	-0.007153
	0.2336	-0.008406	0.2336	-0.008471	0.2336	-0.007049	0.2336	-0.008994	0.2336	-0.006926	0.2336	-0.007115
	0.2338	-0.008468	0.2338	-0.0084	0.2338	-0.006958	0.2338	-0.009011	0.2338	-0.006944	0.2338	-0.007074
	0.234	-0.008503	0.234	-0.008324	0.234	-0.006905	0.234	-0.008963	0.234	-0.006927	0.234	-0.007016
	0.2342	-0.008589	0.2342	-0.008213	0.2342	-0.006965	0.2342	-0.008846	0.2342	-0.006902	0.2342	-0.006963
	0.2344	-0.008625	0.2344	-0.00806	0.2344	-0.006944	0.2344	-0.00869	0.2344	-0.006901	0.2344	-0.006959
	0.2346	-0.008611	0.2346	-0.007863	0.2346	-0.006963	0.2346	-0.008515	0.2346	-0.006919	0.2346	-0.006919
	0.2348	-0.00861	0.2348	-0.007647	0.2348	-0.006998	0.2348	-0.008366	0.2348	-0.007038	0.2348	-0.006775
	0.235	-0.008569	0.235	-0.007496	0.235	-0.006936	0.235	-0.008281	0.235	-0.007212	0.235	-0.006653
	0.2352	-0.00849	0.2352	-0.007392	0.2352	-0.006786	0.2352	-0.008125	0.2352	-0.007416	0.2352	-0.006598
	0.2354	-0.008443	0.2354	-0.007276	0.2354	-0.006605	0.2354	-0.007944	0.2354	-0.007543	0.2354	-0.006576
	0.2356	-0.00852	0.2356	-0.007099	0.2356	-0.006468	0.2356	-0.007766	0.2356	-0.007538	0.2356	-0.006513
	0.2358	-0.008641	0.2358	-0.006972	0.2358	-0.006386	0.2358	-0.007458	0.2358	-0.007499	0.2358	-0.006446
	0.236	-0.008778	0.236	-0.006833	0.236	-0.006439	0.236	-0.007162	0.236	-0.00741	0.236	-0.00639
	0.2362	-0.008861	0.2362	-0.006579	0.2362	-0.006565	0.2362	-0.006946	0.2362	-0.00737	0.2362	-0.006382
	0.2364	-0.008881	0.2364	-0.006268	0.2364	-0.006591	0.2364	-0.006801	0.2364	-0.007421	0.2364	-0.006381
	0.2366	-0.008819	0.2366	-0.005909	0.2366	-0.00667	0.2366	-0.006672	0.2366	-0.007619	0.2366	-0.006335
	0.2368	-0.008801	0.2368	-0.005542	0.2368	-0.006716	0.2368	-0.006643	0.2368	-0.007832	0.2368	-0.006231
	0.237	-0.008743	0.237	-0.005305	0.237	-0.006787	0.237	-0.006706	0.237	-0.008041	0.237	-0.006143
	0.2372	-0.008611	0.2372	-0.005204	0.2372	-0.006962	0.2372	-0.006785	0.2372	-0.008131	0.2372	-0.006111
	0.2374	-0.008489	0.2374	-0.005097	0.2374	-0.007165	0.2374	-0.006868	0.2374	-0.008071	0.2374	-0.006137
	0.2376	-0.008387	0.2376	-0.005032	0.2376	-0.007332	0.2376	-0.006828	0.2376	-0.008113	0.2376	-0.006194
	0.2378	-0.008394	0.2378	-0.005054	0.2378	-0.007475	0.2378	-0.006741	0.2378	-0.008164	0.2378	-0.006224
	0.238	-0.008466	0.238	-0.005164	0.238	-0.007563	0.238	-0.006698	0.238	-0.008273	0.238	-0.006169
	0.2382	-0.008453	0.2382	-0.00527	0.2382	-0.007491	0.2382	-0.006789	0.2382	-0.008314	0.2382	-0.006122
	0.2384	-0.008546	0.2384	-0.005323	0.2384	-0.007313	0.2384	-0.006934	0.2384	-0.008282	0.2384	-0.006147
	0.2386	-0.008641	0.2386	-0.00535	0.2386	-0.007097	0.2386	-0.007118	0.2386	-0.008221	0.2386	-0.006131
	0.2388	-0.008709	0.2388	-0.005383	0.2388	-0.006882	0.2388	-0.007237	0.2388	-0.008128	0.2388	-0.006077
	0.239	-0.008773	0.239	-0.005478	0.239	-0.006653	0.239	-0.007301	0.239	-0.007982	0.239	-0.005999
	0.2392	-0.008828	0.2392	-0.005666	0.2392	-0.006435	0.2392	-0.007404	0.2392	-0.007853	0.2392	-0.005915
	0.2394	-0.008811	0.2394	-0.00581	0.2394	-0.006324	0.2394	-0.00758	0.2394	-0.007861	0.2394	-0.005883
	0.2396	-0.008755	0.2396	-0.005768	0.2396	-0.006334	0.2396	-0.007733	0.2396	-0.007954	0.2396	-0.005894
	0.2398	-0.008603	0.2398	-0.005692	0.2398	-0.006406	0.2398	-0.007777	0.2398	-0.008015	0.2398	-0.005889
	0.24	-0.008355	0.24	-0.005702	0.24	-0.0064	0.24	-0.007777	0.24	-0.008007	0.24	-0.005881
	0.2402	-0.007968	0.2402	-0.005819	0.2402	-0.006226	0.2402	-0.00787	0.2402	-0.007849	0.2402	-0.005825
	0.2404	-0.007568	0.2404	-0.006016	0.2404	-0.006057	0.2404	-0.00789	0.2404	-0.007605	0.2404	-0.005791
	0.2406	-0.007205	0.2406	-0.006067	0.2406	-0.005867	0.2406	-0.007883	0.2406	-0.007331	0.2406	-0.00587
	0.2408	-0.006882	0.2408	-0.006	0.2408	-0.00575	0.2408	-0.007849	0.2408	-0.007184	0.2408	-0.005983
	0.241	-0.006692	0.241	-0.006026	0.241	-0.005725	0.241	-0.007603	0.241	-0.0072	0.241	-0.006038
	0.2412	-0.006603	0.2412	-0.00607	0.2412	-0.00575	0.2412	-0.00735	0.2412	-0.00715	0.2412	-0.006061
	0.2414	-0.006568	0.2414	-0.006164	0.2414	-0.00577	0.2414	-0.007201	0.2414	-0.007112	0.2414	-0.006155
	0.2416	-0.006444	0.2416	-0.006201	0.2416	-0.005738	0.2416	-0.007109	0.2416	-0.007041	0.2416	-0.006296
	0.2418	-0.006325	0.2418	-0.006107	0.2418	-0.005604	0.2418	-0.007006	0.2418	-0.006906	0.2418	-0.006377
	0.242	-0.006216	0.242	-0.005946	0.242	-0.005519	0.242	-0.006792	0.242	-0.006856	0.242	-0.006388
	0.2422	-0.006144	0.2422	-0.005839	0.2422	-0.005521	0.2422	-0.006569	0.2422	-0.006866	0.2422	-0.006397
	0.2424	-0.006037	0.2424	-0.005814	0.2424	-0.005598	0.2424	-0.006398	0.2424	-0.006983	0.2424	-0.006462
	0.2426	-0.005978	0.2426	-0.00587	0.2426	-0.005656	0.2426	-0.00631	0.2426	-0.007045	0.2426	-0.006532
	0.2428	-0.005912	0.2428	-0.005951	0.2428	-0.005774	0.2428	-0.006222	0.2428	-0.007125	0.2428	-0.006638
	0.243	-0.005828	0.243	-0.006004	0.243	-0.005961	0.243	-0.00596	0.243	-0.007202	0.243	-0.006753
	0.2432	-0.005819	0.2432	-0.006045	0.2432	-0.006241	0.2432	-0.005762	0.2432	-0.007172	0.2432	-0.006813
	0.2434	-0.00584	0.2434	-0.006173	0.2434	-0.006509	0.2434	-0.005585	0.2434	-0.007195	0.2434	-0.006817
	0.2436	-0.005795	0.2436	-0.006389	0.2436	-0.006677	0.2436	-0.005448	0.2436	-0.007267	0.2436	-0.006844
	0.2438	-0.005689	0.2438	-0.00652	0.2438	-0.006745	0.2438	-0.005482	0.2438	-0.007383	0.2438	-0.006936
	0.244	-0.005584	0.244	-0.006512	0.244	-0.006841	0.244	-0.005566	0.244	-0.007387	0.244	-0.007024
	0.2442	-0.005487	0.2442	-0.006577	0.2442	-0.006845	0.2442	-0.005629	0.2442	-0.007327	0.2442	-0.007065
	0.2444	-0.005438	0.2444	-0.006744	0.2444	-0.006851	0.2444	-0.005759	0.2444	-0.007293	0.2444	-0.007072
	0.2446	-0.005458	0.2446	-0.007036	0.2446	-0.006825	0.2446	-0.005912	0.2446	-0.007317	0.2446	-0.007108
	0.2448	-0.005454	0.2448	-0.007197	0.2448	-0.006783	0.2448	-0.00609	0.2448	-0.007278	0.2448	-0.007219
	0.245	-0.005472	0.245	-0.007269	0.245	-0.00684	0.245	-0.006177	0.245	-0.007097	0.245	-0.007301
	0.2452	-0.005515	0.2452	-0.007374	0.2452	-0.006998	0.2452	-0.006241	0.2452	-0.006938	0.2452	-0.007354
	0.2454	-0.005549	0.2454	-0.007495	0.2454	-0.00719	0.2454	-0.006421	0.2454	-0.006818	0.2454	-0.00744
	0.2456	-0.00555	0.2456	-0.007659	0.2456	-0.007393	0.2456	-0.006686	0.2456	-0.006808	0.2456	-0.007484
	0.2458	-0.005423	0.2458	-0.007814	0.2458	-0.007411	0.2458	-0.007001	0.2458	-0.006959	0.2458	-0.007543
	0.246	-0.005287	0.246	-0.007908	0.246	-0.007263	0.246	-0.007294	0.246	-0.007042	0.246	-0.007618
	0.2462	-0.005208	0.2462	-0.008046	0.2462	-0.007177	0.2462	-0.007444	0.2462	-0.007068	0.2462	-0.007695
	0.2464	-0.005233	0.2464	-0.008354	0.2464	-0.007163	0.2464	-0.007576	0.2464	-0.007043	0.2464	-0.007763
	0.2466	-0.005316	0.2466	-0.008779	0.2466	-0.00717	0.2466	-0.007656	0.2466	-0.006904	0.2466	-0.007794
	0.2468	-0.005432	0.2468	-0.009181	0.2468	-0.007123	0.2468	-0.007717	0.2468	-0.00671	0.2468	-0.007827
	0.247	-0.005529	0.247	-0.009411	0.247	-0.007093	0.247	-0.007718	0.247	-0.006525	0.247	-0.007897
	0.2472	-0.00559	0.2472	-0.009464	0.2472	-0.006881	0.2472	-0.007676	0.2472	-0.006489	0.2472	-0.007923
	0.2474	-0.005684	0.2474	-0.009483	0.2474	-0.006683	0.2474	-0.007662	0.2474	-0.006511	0.2474	-0.007896
	0.2476	-0.005797	0.2476	-0.009538	0.2476	-0.00655	0.2476	-0.007615	0.2476	-0.006449	0.2476	-0.007852
	0.2478	-0.005801	0.2478	-0.009575	0.2478	-0.006408	0.2478	-0.007678	0.2478	-0.006344	0.2478	-0.007823
	0.248	-0.005767	0.248	-0.009558	0.248	-0.006382	0.248	-0.007763	0.248	-0.006288	0.248	-0.007846
	0.2482	-0.005742	0.2482	-0.009438	0.2482	-0.006471	0.2482	-0.007698	0.2482	-0.006273	0.2482	-0.007868
	0.2484	-0.005703	0.2484	-0.009348	0.2484	-0.006697	0.2484	-0.007479	0.2484	-0.006314	0.2484	-0.007877
	0.2486	-0.005656	0.2486	-0.009382	0.2486	-0.006966	0.2486	-0.007244	0.2486	-0.006387	0.2486	-0.007898
	0.2488	-0.005596	0.2488	-0.009454	0.2488	-0.007249	0.2488	-0.007093	0.2488	-0.006445	0.2488	-0.007938
	0.249	-0.005551	0.249	-0.009347	0.249	-0.007535	0.249	-0.007035	0.249	-0.006563	0.249	-0.007996
	0.2492	-0.00553	0.2492	-0.009161	0.2492	-0.007703	0.2492	-0.006903	0.2492	-0.006646	0.2492	-0.008099
	0.2494	-0.005599	0.2494	-0.008991	0.2494	-0.007851	0.2494	-0.006756	0.2494	-0.006639	0.2494	-0.00815
	0.2496	-0.005732	0.2496	-0.009006	0.2496	-0.007902	0.2496	-0.006632	0.2496	-0.006547	0.2496	-0.008127
	0.2498	-0.005871	0.2498	-0.009055	0.2498	-0.007917	0.2498	-0.006586	0.2498	-0.006454	0.2498	-0.008105
	0.25	-0.00615	0.25	-0.009027	0.25	-0.007945	0.25	-0.006636	0.25	-0.006483	0.25	-0.008109
	0.2502	-0.006415	0.2502	-0.0089	0.2502	-0.008062	0.2502	-0.006616	0.2502	-0.006618	0.2502	-0.008117
	0.2504	-0.006718	0.2504	-0.008729	0.2504	-0.008217	0.2504	-0.006546	0.2504	-0.006831	0.2504	-0.008105
	0.2506	-0.007137	0.2506	-0.008716	0.2506	-0.008288	0.2506	-0.006553	0.2506	-0.00696	0.2506	-0.008065
	0.2508	-0.007422	0.2508	-0.008828	0.2508	-0.00837	0.2508	-0.006654	0.2508	-0.007085	0.2508	-0.008023
	0.251	-0.007551	0.251	-0.008948	0.251	-0.008372	0.251	-0.006852	0.251	-0.007152	0.251	-0.007956
	0.2512	-0.007636	0.2512	-0.008902	0.2512	-0.008284	0.2512	-0.007076	0.2512	-0.007181	0.2512	-0.007869
	0.2514	-0.007803	0.2514	-0.008748	0.2514	-0.008156	0.2514	-0.007206	0.2514	-0.007281	0.2514	-0.007796
	0.2516	-0.007872	0.2516	-0.008668	0.2516	-0.00815	0.2516	-0.007264	0.2516	-0.007337	0.2516	-0.007718
	0.2518	-0.007972	0.2518	-0.008717	0.2518	-0.008163	0.2518	-0.007446	0.2518	-0.00734	0.2518	-0.007615
	0.252	-0.008019	0.252	-0.008845	0.252	-0.008213	0.252	-0.007649	0.252	-0.007263	0.252	-0.007539
	0.2522	-0.008021	0.2522	-0.00899	0.2522	-0.008216	0.2522	-0.007888	0.2522	-0.007189	0.2522	-0.007567
	0.2524	-0.008069	0.2524	-0.00899	0.2524	-0.008161	0.2524	-0.008098	0.2524	-0.007179	0.2524	-0.007566
	0.2526	-0.008189	0.2526	-0.008893	0.2526	-0.008028	0.2526	-0.008193	0.2526	-0.007105	0.2526	-0.007494
	0.2528	-0.00826	0.2528	-0.00881	0.2528	-0.007813	0.2528	-0.008353	0.2528	-0.006934	0.2528	-0.007348
	0.253	-0.008311	0.253	-0.008771	0.253	-0.007631	0.253	-0.008533	0.253	-0.006854	0.253	-0.007242
	0.2532	-0.008359	0.2532	-0.008695	0.2532	-0.007367	0.2532	-0.008738	0.2532	-0.006909	0.2532	-0.007204
	0.2534	-0.008302	0.2534	-0.008576	0.2534	-0.007126	0.2534	-0.008944	0.2534	-0.006965	0.2534	-0.007196
	0.2536	-0.008296	0.2536	-0.008455	0.2536	-0.006965	0.2536	-0.009016	0.2536	-0.006931	0.2536	-0.007134
	0.2538	-0.008413	0.2538	-0.008284	0.2538	-0.006892	0.2538	-0.009	0.2538	-0.006883	0.2538	-0.007052
	0.254	-0.008537	0.254	-0.008163	0.254	-0.00686	0.254	-0.008939	0.254	-0.00686	0.254	-0.006988
	0.2542	-0.008599	0.2542	-0.008109	0.2542	-0.006873	0.2542	-0.008895	0.2542	-0.006783	0.2542	-0.006926
	0.2544	-0.008553	0.2544	-0.00793	0.2544	-0.00691	0.2544	-0.00876	0.2544	-0.006808	0.2544	-0.006925
	0.2546	-0.008502	0.2546	-0.007671	0.2546	-0.006921	0.2546	-0.008591	0.2546	-0.006878	0.2546	-0.006934
	0.2548	-0.00844	0.2548	-0.007468	0.2548	-0.00692	0.2548	-0.008429	0.2548	-0.006987	0.2548	-0.006832
	0.255	-0.008376	0.255	-0.007391	0.255	-0.006881	0.255	-0.008286	0.255	-0.007189	0.255	-0.006716
	0.2552	-0.008349	0.2552	-0.007337	0.2552	-0.006799	0.2552	-0.008186	0.2552	-0.007404	0.2552	-0.006622
	0.2554	-0.008345	0.2554	-0.007298	0.2554	-0.006624	0.2554	-0.008018	0.2554	-0.007515	0.2554	-0.006584
	0.2556	-0.008321	0.2556	-0.007209	0.2556	-0.00641	0.2556	-0.007805	0.2556	-0.00759	0.2556	-0.006558
	0.2558	-0.00842	0.2558	-0.007097	0.2558	-0.006386	0.2558	-0.007473	0.2558	-0.007521	0.2558	-0.006512
	0.256	-0.008607	0.256	-0.006902	0.256	-0.00647	0.256	-0.00714	0.256	-0.007407	0.256	-0.006435
	0.2562	-0.008751	0.2562	-0.006604	0.2562	-0.006517	0.2562	-0.006898	0.2562	-0.007296	0.2562	-0.006353
	0.2564	-0.008766	0.2564	-0.006294	0.2564	-0.006534	0.2564	-0.006759	0.2564	-0.00733	0.2564	-0.006321
	0.2566	-0.008745	0.2566	-0.005957	0.2566	-0.006555	0.2566	-0.006755	0.2566	-0.007539	0.2566	-0.006285
	0.2568	-0.008749	0.2568	-0.005641	0.2568	-0.006587	0.2568	-0.006696	0.2568	-0.007733	0.2568	-0.006223
	0.257	-0.008732	0.257	-0.005416	0.257	-0.006698	0.257	-0.006693	0.257	-0.007928	0.257	-0.006152
	0.2572	-0.008605	0.2572	-0.005292	0.2572	-0.00684	0.2572	-0.006739	0.2572	-0.008016	0.2572	-0.006113
	0.2574	-0.008439	0.2574	-0.005195	0.2574	-0.007037	0.2574	-0.006796	0.2574	-0.008034	0.2574	-0.006089
	0.2576	-0.008359	0.2576	-0.005132	0.2576	-0.007238	0.2576	-0.006784	0.2576	-0.008022	0.2576	-0.006129
	0.2578	-0.008343	0.2578	-0.005116	0.2578	-0.007359	0.2578	-0.006779	0.2578	-0.008134	0.2578	-0.006172
	0.258	-0.008459	0.258	-0.005144	0.258	-0.00743	0.258	-0.006736	0.258	-0.008215	0.258	-0.006144
	0.2582	-0.008561	0.2582	-0.005227	0.2582	-0.007408	0.2582	-0.006736	0.2582	-0.008255	0.2582	-0.006067
	0.2584	-0.008622	0.2584	-0.00534	0.2584	-0.007294	0.2584	-0.006897	0.2584	-0.008262	0.2584	-0.006039
	0.2586	-0.008713	0.2586	-0.005401	0.2586	-0.007009	0.2586	-0.007055	0.2586	-0.008247	0.2586	-0.006058
	0.2588	-0.00877	0.2588	-0.005381	0.2588	-0.006713	0.2588	-0.007178	0.2588	-0.008133	0.2588	-0.005994
	0.259	-0.008843	0.259	-0.005409	0.259	-0.006439	0.259	-0.007245	0.259	-0.007949	0.259	-0.005902
	0.2592	-0.008865	0.2592	-0.005591	0.2592	-0.006323	0.2592	-0.007333	0.2592	-0.007898	0.2592	-0.005811
	0.2594	-0.008769	0.2594	-0.005733	0.2594	-0.006204	0.2594	-0.0075	0.2594	-0.00789	0.2594	-0.005754
	0.2596	-0.008676	0.2596	-0.005758	0.2596	-0.006198	0.2596	-0.007651	0.2596	-0.007985	0.2596	-0.005749
	0.2598	-0.008584	0.2598	-0.005767	0.2598	-0.006271	0.2598	-0.007622	0.2598	-0.008044	0.2598	-0.005771
	0.26	-0.00842	0.26	-0.005756	0.26	-0.006216	0.26	-0.007584	0.26	-0.008058	0.26	-0.005732
	0.2602	-0.008121	0.2602	-0.005864	0.2602	-0.006038	0.2602	-0.007594	0.2602	-0.007999	0.2602	-0.005698
	0.2604	-0.007708	0.2604	-0.006027	0.2604	-0.005819	0.2604	-0.007668	0.2604	-0.007722	0.2604	-0.005693
	0.2606	-0.007263	0.2606	-0.006084	0.2606	-0.005678	0.2606	-0.007672	0.2606	-0.007439	0.2606	-0.005721
	0.2608	-0.006957	0.2608	-0.005982	0.2608	-0.005607	0.2608	-0.007553	0.2608	-0.007267	0.2608	-0.005816
	0.261	-0.006785	0.261	-0.005943	0.261	-0.005654	0.261	-0.007341	0.261	-0.007225	0.261	-0.005883
	0.2612	-0.006718	0.2612	-0.006014	0.2612	-0.005755	0.2612	-0.007142	0.2612	-0.007163	0.2612	-0.005919
	0.2614	-0.006655	0.2614	-0.006113	0.2614	-0.005781	0.2614	-0.007015	0.2614	-0.006988	0.2614	-0.00598
	0.2616	-0.006535	0.2616	-0.006121	0.2616	-0.005729	0.2616	-0.006988	0.2616	-0.00687	0.2616	-0.006066
	0.2618	-0.006418	0.2618	-0.006057	0.2618	-0.005663	0.2618	-0.006829	0.2618	-0.00683	0.2618	-0.006141
	0.262	-0.006313	0.262	-0.005899	0.262	-0.005633	0.262	-0.006621	0.262	-0.00685	0.262	-0.006186
	0.2622	-0.006231	0.2622	-0.005726	0.2622	-0.005651	0.2622	-0.006334	0.2622	-0.006878	0.2622	-0.0062
	0.2624	-0.006165	0.2624	-0.005658	0.2624	-0.005628	0.2624	-0.006119	0.2624	-0.007006	0.2624	-0.006218
	0.2626	-0.006006	0.2626	-0.005736	0.2626	-0.005707	0.2626	-0.005957	0.2626	-0.007014	0.2626	-0.00626
	0.2628	-0.005917	0.2628	-0.005863	0.2628	-0.00587	0.2628	-0.005832	0.2628	-0.006953	0.2628	-0.006379
	0.263	-0.00594	0.263	-0.005841	0.263	-0.006019	0.263	-0.005628	0.263	-0.007011	0.263	-0.006458
	0.2632	-0.00595	0.2632	-0.005833	0.2632	-0.006217	0.2632	-0.005441	0.2632	-0.007138	0.2632	-0.006492
	0.2634	-0.006002	0.2634	-0.005929	0.2634	-0.006402	0.2634	-0.005289	0.2634	-0.007167	0.2634	-0.006505
	0.2636	-0.00591	0.2636	-0.00604	0.2636	-0.006554	0.2636	-0.005161	0.2636	-0.007155	0.2636	-0.006529
	0.2638	-0.005758	0.2638	-0.006147	0.2638	-0.006654	0.2638	-0.005122	0.2638	-0.007151	0.2638	-0.00658
	0.264	-0.005621	0.264	-0.006285	0.264	-0.006657	0.264	-0.005175	0.264	-0.00715	0.264	-0.006661
	0.2642	-0.005506	0.2642	-0.006318	0.2642	-0.006653	0.2642	-0.005296	0.2642	-0.007127	0.2642	-0.006727
	0.2644	-0.005468	0.2644	-0.006436	0.2644	-0.006673	0.2644	-0.005389	0.2644	-0.007063	0.2644	-0.006755
	0.2646	-0.005491	0.2646	-0.00658	0.2646	-0.006653	0.2646	-0.00549	0.2646	-0.007007	0.2646	-0.006777
	0.2648	-0.00553	0.2648	-0.006759	0.2648	-0.006612	0.2648	-0.005551	0.2648	-0.0069	0.2648	-0.006859
	0.265	-0.005542	0.265	-0.006921	0.265	-0.006706	0.265	-0.005599	0.265	-0.006747	0.265	-0.006981
	0.2652	-0.005571	0.2652	-0.007057	0.2652	-0.006882	0.2652	-0.005763	0.2652	-0.006629	0.2652	-0.007055
	0.2654	-0.005568	0.2654	-0.007186	0.2654	-0.007081	0.2654	-0.00595	0.2654	-0.006526	0.2654	-0.007077
	0.2656	-0.005524	0.2656	-0.007292	0.2656	-0.007204	0.2656	-0.006232	0.2656	-0.006511	0.2656	-0.007101
	0.2658	-0.005494	0.2658	-0.00741	0.2658	-0.007245	0.2658	-0.006566	0.2658	-0.006548	0.2658	-0.007158
	0.266	-0.005372	0.266	-0.007551	0.266	-0.00719	0.266	-0.006898	0.266	-0.006651	0.266	-0.007227
	0.2662	-0.005256	0.2662	-0.007754	0.2662	-0.007101	0.2662	-0.0071	0.2662	-0.006722	0.2662	-0.007307
	0.2664	-0.005231	0.2664	-0.008088	0.2664	-0.007083	0.2664	-0.007182	0.2664	-0.006751	0.2664	-0.007384
	0.2666	-0.00524	0.2666	-0.008468	0.2666	-0.00709	0.2666	-0.007239	0.2666	-0.00661	0.2666	-0.007426
	0.2668	-0.005285	0.2668	-0.008792	0.2668	-0.007107	0.2668	-0.007281	0.2668	-0.006329	0.2668	-0.007465
	0.267	-0.005342	0.267	-0.009019	0.267	-0.007087	0.267	-0.007218	0.267	-0.006133	0.267	-0.007526
	0.2672	-0.005497	0.2672	-0.00911	0.2672	-0.006924	0.2672	-0.007173	0.2672	-0.006067	0.2672	-0.007519
	0.2674	-0.005601	0.2674	-0.009162	0.2674	-0.006703	0.2674	-0.007146	0.2674	-0.006073	0.2674	-0.007463
	0.2676	-0.005732	0.2676	-0.009217	0.2676	-0.006428	0.2676	-0.007192	0.2676	-0.006099	0.2676	-0.007405
	0.2678	-0.005787	0.2678	-0.009256	0.2678	-0.006264	0.2678	-0.007272	0.2678	-0.006076	0.2678	-0.007395
	0.268	-0.005695	0.268	-0.009221	0.268	-0.00629	0.268	-0.007301	0.268	-0.005994	0.268	-0.007413
	0.2682	-0.005666	0.2682	-0.009087	0.2682	-0.006403	0.2682	-0.007192	0.2682	-0.005902	0.2682	-0.007421
	0.2684	-0.005618	0.2684	-0.008996	0.2684	-0.006538	0.2684	-0.007019	0.2684	-0.005859	0.2684	-0.007432
	0.2686	-0.005512	0.2686	-0.008951	0.2686	-0.006769	0.2686	-0.006886	0.2686	-0.005888	0.2686	-0.00746
	0.2688	-0.00531	0.2688	-0.008963	0.2688	-0.007048	0.2688	-0.006724	0.2688	-0.006035	0.2688	-0.007501
	0.269	-0.005233	0.269	-0.008929	0.269	-0.007239	0.269	-0.00661	0.269	-0.006144	0.269	-0.007546
	0.2692	-0.005251	0.2692	-0.008757	0.2692	-0.007378	0.2692	-0.006533	0.2692	-0.006237	0.2692	-0.007628
	0.2694	-0.005329	0.2694	-0.008654	0.2694	-0.007538	0.2694	-0.006354	0.2694	-0.006225	0.2694	-0.007706
	0.2696	-0.0055	0.2696	-0.008665	0.2696	-0.007602	0.2696	-0.006243	0.2696	-0.006101	0.2696	-0.007677
	0.2698	-0.005614	0.2698	-0.00868	0.2698	-0.00758	0.2698	-0.006282	0.2698	-0.005956	0.2698	-0.007618
	0.27	-0.005785	0.27	-0.008678	0.27	-0.007553	0.27	-0.006285	0.27	-0.005868	0.27	-0.007629
	0.2702	-0.00608	0.2702	-0.008546	0.2702	-0.007733	0.2702	-0.006155	0.2702	-0.005995	0.2702	-0.007689
	0.2704	-0.006467	0.2704	-0.008369	0.2704	-0.007935	0.2704	-0.006104	0.2704	-0.006208	0.2704	-0.007705
	0.2706	-0.006892	0.2706	-0.008347	0.2706	-0.008066	0.2706	-0.006139	0.2706	-0.006397	0.2706	-0.007675
	0.2708	-0.00724	0.2708	-0.008438	0.2708	-0.008166	0.2708	-0.006257	0.2708	-0.006575	0.2708	-0.007592
	0.271	-0.007387	0.271	-0.008453	0.271	-0.008137	0.271	-0.006461	0.271	-0.006657	0.271	-0.007494
	0.2712	-0.007398	0.2712	-0.008379	0.2712	-0.008032	0.2712	-0.006666	0.2712	-0.0067	0.2712	-0.007419
	0.2714	-0.007439	0.2714	-0.008266	0.2714	-0.00801	0.2714	-0.006813	0.2714	-0.006733	0.2714	-0.007322
	0.2716	-0.007577	0.2716	-0.008233	0.2716	-0.007998	0.2716	-0.006918	0.2716	-0.006839	0.2716	-0.007189
	0.2718	-0.007681	0.2718	-0.008319	0.2718	-0.008023	0.2718	-0.007072	0.2718	-0.006895	0.2718	-0.007095
	0.272	-0.00773	0.272	-0.0085	0.272	-0.007974	0.272	-0.007251	0.272	-0.006841	0.272	-0.007029
	0.2722	-0.007775	0.2722	-0.008676	0.2722	-0.00797	0.2722	-0.00747	0.2722	-0.006748	0.2722	-0.007026
	0.2724	-0.007818	0.2724	-0.008684	0.2724	-0.008016	0.2724	-0.007681	0.2724	-0.006644	0.2724	-0.006993
	0.2726	-0.007889	0.2726	-0.008632	0.2726	-0.007888	0.2726	-0.007834	0.2726	-0.006598	0.2726	-0.006927
	0.2728	-0.007886	0.2728	-0.008559	0.2728	-0.007773	0.2728	-0.007917	0.2728	-0.006521	0.2728	-0.006822
	0.273	-0.007885	0.273	-0.008528	0.273	-0.007586	0.273	-0.008094	0.273	-0.006479	0.273	-0.006709
	0.2732	-0.007926	0.2732	-0.008432	0.2732	-0.007281	0.2732	-0.00833	0.2732	-0.006461	0.2732	-0.006675
	0.2734	-0.007819	0.2734	-0.008304	0.2734	-0.006953	0.2734	-0.008561	0.2734	-0.006511	0.2734	-0.006651
	0.2736	-0.007753	0.2736	-0.008159	0.2736	-0.006729	0.2736	-0.008657	0.2736	-0.006493	0.2736	-0.006604
	0.2738	-0.007864	0.2738	-0.007989	0.2738	-0.006647	0.2738	-0.008517	0.2738	-0.006344	0.2738	-0.006525
	0.274	-0.008032	0.274	-0.007902	0.274	-0.006586	0.274	-0.008384	0.274	-0.006301	0.274	-0.006457
	0.2742	-0.008058	0.2742	-0.007816	0.2742	-0.006586	0.2742	-0.008352	0.2742	-0.006388	0.2742	-0.00641
	0.2744	-0.008024	0.2744	-0.00765	0.2744	-0.006579	0.2744	-0.008281	0.2744	-0.006414	0.2744	-0.006367
	0.2746	-0.007976	0.2746	-0.007427	0.2746	-0.006572	0.2746	-0.008123	0.2746	-0.006452	0.2746	-0.006298
	0.2748	-0.007984	0.2748	-0.007258	0.2748	-0.006541	0.2748	-0.007961	0.2748	-0.006536	0.2748	-0.006205
	0.275	-0.008011	0.275	-0.007157	0.275	-0.006429	0.275	-0.007767	0.275	-0.006655	0.275	-0.006121
	0.2752	-0.008038	0.2752	-0.00702	0.2752	-0.006315	0.2752	-0.007645	0.2752	-0.006776	0.2752	-0.006034
	0.2754	-0.007993	0.2754	-0.006878	0.2754	-0.00619	0.2754	-0.007472	0.2754	-0.006925	0.2754	-0.005958
	0.2756	-0.00798	0.2756	-0.006658	0.2756	-0.00599	0.2756	-0.007255	0.2756	-0.007024	0.2756	-0.005953
	0.2758	-0.008042	0.2758	-0.006484	0.2758	-0.005982	0.2758	-0.006909	0.2758	-0.00696	0.2758	-0.005918
	0.276	-0.00813	0.276	-0.006366	0.276	-0.006135	0.276	-0.006558	0.276	-0.006847	0.276	-0.005837
	0.2762	-0.008266	0.2762	-0.006121	0.2762	-0.006209	0.2762	-0.006333	0.2762	-0.006791	0.2762	-0.005751
	0.2764	-0.008327	0.2764	-0.005844	0.2764	-0.006249	0.2764	-0.0062	0.2764	-0.006868	0.2764	-0.005665
	0.2766	-0.008286	0.2766	-0.005561	0.2766	-0.006276	0.2766	-0.006161	0.2766	-0.007066	0.2766	-0.0056
	0.2768	-0.008256	0.2768	-0.005213	0.2768	-0.006292	0.2768	-0.006127	0.2768	-0.007273	0.2768	-0.005528
	0.277	-0.008229	0.277	-0.004938	0.277	-0.00642	0.277	-0.00614	0.277	-0.007505	0.277	-0.005449
	0.2772	-0.008171	0.2772	-0.004822	0.2772	-0.006582	0.2772	-0.006203	0.2772	-0.007615	0.2772	-0.005429
	0.2774	-0.008069	0.2774	-0.00479	0.2774	-0.006833	0.2774	-0.006277	0.2774	-0.007583	0.2774	-0.005499
	0.2776	-0.007887	0.2776	-0.004703	0.2776	-0.007108	0.2776	-0.006311	0.2776	-0.007578	0.2776	-0.005565
	0.2778	-0.007843	0.2778	-0.004664	0.2778	-0.007251	0.2778	-0.006235	0.2778	-0.007543	0.2778	-0.005569
	0.278	-0.007914	0.278	-0.004671	0.278	-0.007239	0.278	-0.006188	0.278	-0.007568	0.278	-0.005533
	0.2782	-0.007942	0.2782	-0.004725	0.2782	-0.00719	0.2782	-0.006201	0.2782	-0.007632	0.2782	-0.005493
	0.2784	-0.008026	0.2784	-0.004781	0.2784	-0.007055	0.2784	-0.006282	0.2784	-0.007708	0.2784	-0.005466
	0.2786	-0.00805	0.2786	-0.004765	0.2786	-0.006849	0.2786	-0.006452	0.2786	-0.007738	0.2786	-0.005446
	0.2788	-0.008115	0.2788	-0.00473	0.2788	-0.006601	0.2788	-0.006551	0.2788	-0.007591	0.2788	-0.005401
	0.279	-0.0082	0.279	-0.004792	0.279	-0.0063	0.279	-0.006639	0.279	-0.007347	0.279	-0.005311
	0.2792	-0.008264	0.2792	-0.004905	0.2792	-0.006063	0.2792	-0.006791	0.2792	-0.007213	0.2792	-0.005227
	0.2794	-0.008244	0.2794	-0.005031	0.2794	-0.005978	0.2794	-0.006927	0.2794	-0.007273	0.2794	-0.005168
	0.2796	-0.008121	0.2796	-0.005098	0.2796	-0.005968	0.2796	-0.007013	0.2796	-0.007391	0.2796	-0.00518
	0.2798	-0.007934	0.2798	-0.005028	0.2798	-0.005968	0.2798	-0.006991	0.2798	-0.007476	0.2798	-0.005181
	0.28	-0.007692	0.28	-0.005044	0.28	-0.005969	0.28	-0.006942	0.28	-0.007454	0.28	-0.005143
	0.2802	-0.007361	0.2802	-0.005097	0.2802	-0.005892	0.2802	-0.006984	0.2802	-0.007324	0.2802	-0.005106
	0.2804	-0.006996	0.2804	-0.005229	0.2804	-0.005628	0.2804	-0.007079	0.2804	-0.007134	0.2804	-0.005076
	0.2806	-0.006597	0.2806	-0.005271	0.2806	-0.005396	0.2806	-0.007038	0.2806	-0.006933	0.2806	-0.005092
	0.2808	-0.006223	0.2808	-0.005164	0.2808	-0.005268	0.2808	-0.006796	0.2808	-0.006778	0.2808	-0.005163
	0.281	-0.006063	0.281	-0.005098	0.281	-0.005228	0.281	-0.006575	0.281	-0.006686	0.281	-0.005247
	0.2812	-0.005961	0.2812	-0.005147	0.2812	-0.00524	0.2812	-0.006393	0.2812	-0.006629	0.2812	-0.005274
	0.2814	-0.005832	0.2814	-0.005311	0.2814	-0.005252	0.2814	-0.006244	0.2814	-0.00648	0.2814	-0.005303
	0.2816	-0.00569	0.2816	-0.005353	0.2816	-0.005247	0.2816	-0.006219	0.2816	-0.006283	0.2816	-0.005365
	0.2818	-0.005612	0.2818	-0.005261	0.2818	-0.00522	0.2818	-0.00611	0.2818	-0.006226	0.2818	-0.005472
	0.282	-0.005531	0.282	-0.005078	0.282	-0.005144	0.282	-0.005935	0.282	-0.006287	0.282	-0.005516
	0.2822	-0.00544	0.2822	-0.00494	0.2822	-0.005108	0.2822	-0.005627	0.2822	-0.006305	0.2822	-0.00548
	0.2824	-0.005394	0.2824	-0.004897	0.2824	-0.00513	0.2824	-0.005372	0.2824	-0.006282	0.2824	-0.00548
	0.2826	-0.005337	0.2826	-0.004903	0.2826	-0.00518	0.2826	-0.005247	0.2826	-0.006388	0.2826	-0.005558
	0.2828	-0.005202	0.2828	-0.004984	0.2828	-0.005285	0.2828	-0.00517	0.2828	-0.00647	0.2828	-0.005676
	0.283	-0.005148	0.283	-0.004982	0.283	-0.005509	0.283	-0.004971	0.283	-0.006531	0.283	-0.005762
	0.2832	-0.005148	0.2832	-0.005041	0.2832	-0.005775	0.2832	-0.004723	0.2832	-0.00658	0.2832	-0.005801
	0.2834	-0.005212	0.2834	-0.005193	0.2834	-0.005993	0.2834	-0.004528	0.2834	-0.00652	0.2834	-0.005829
	0.2836	-0.00516	0.2836	-0.005328	0.2836	-0.006095	0.2836	-0.004384	0.2836	-0.006532	0.2836	-0.005875
	0.2838	-0.004997	0.2838	-0.005439	0.2838	-0.006118	0.2838	-0.004433	0.2838	-0.006617	0.2838	-0.005934
	0.284	-0.004896	0.284	-0.005511	0.284	-0.006132	0.284	-0.004487	0.284	-0.006633	0.284	-0.005994
	0.2842	-0.004827	0.2842	-0.005559	0.2842	-0.006143	0.2842	-0.004596	0.2842	-0.006685	0.2842	-0.006046
	0.2844	-0.004741	0.2844	-0.005683	0.2844	-0.006112	0.2844	-0.004761	0.2844	-0.006669	0.2844	-0.006088
	0.2846	-0.00469	0.2846	-0.005898	0.2846	-0.006039	0.2846	-0.004904	0.2846	-0.006547	0.2846	-0.006125
	0.2848	-0.004754	0.2848	-0.006062	0.2848	-0.006052	0.2848	-0.004984	0.2848	-0.006451	0.2848	-0.006193
	0.285	-0.004821	0.285	-0.006189	0.285	-0.006173	0.285	-0.005047	0.285	-0.00628	0.285	-0.006319
	0.2852	-0.004872	0.2852	-0.006335	0.2852	-0.00637	0.2852	-0.00514	0.2852	-0.006122	0.2852	-0.00641
	0.2854	-0.004938	0.2854	-0.006487	0.2854	-0.006547	0.2854	-0.005402	0.2854	-0.006095	0.2854	-0.00644
	0.2856	-0.004896	0.2856	-0.006608	0.2856	-0.006617	0.2856	-0.00562	0.2856	-0.006116	0.2856	-0.006482
	0.2858	-0.004736	0.2858	-0.006686	0.2858	-0.006594	0.2858	-0.00587	0.2858	-0.006124	0.2858	-0.006518
	0.286	-0.004573	0.286	-0.006798	0.286	-0.006532	0.286	-0.00615	0.286	-0.006255	0.286	-0.006584
	0.2862	-0.004508	0.2862	-0.006997	0.2862	-0.006503	0.2862	-0.006415	0.2862	-0.006349	0.2862	-0.006644
	0.2864	-0.004549	0.2864	-0.007271	0.2864	-0.00646	0.2864	-0.006621	0.2864	-0.006338	0.2864	-0.006698
	0.2866	-0.00452	0.2866	-0.007688	0.2866	-0.006406	0.2866	-0.006654	0.2866	-0.006138	0.2866	-0.006754
	0.2868	-0.004517	0.2868	-0.00813	0.2868	-0.00635	0.2868	-0.006691	0.2868	-0.005913	0.2868	-0.006801
	0.287	-0.004591	0.287	-0.008341	0.287	-0.006281	0.287	-0.006702	0.287	-0.005767	0.287	-0.006836
	0.2872	-0.004698	0.2872	-0.008402	0.2872	-0.006141	0.2872	-0.006673	0.2872	-0.005699	0.2872	-0.006857
	0.2874	-0.004842	0.2874	-0.008488	0.2874	-0.005974	0.2874	-0.00663	0.2874	-0.005732	0.2874	-0.006829
	0.2876	-0.004935	0.2876	-0.008482	0.2876	-0.005806	0.2876	-0.006628	0.2876	-0.005728	0.2876	-0.006787
	0.2878	-0.004969	0.2878	-0.008434	0.2878	-0.005666	0.2878	-0.006662	0.2878	-0.005679	0.2878	-0.006778
	0.288	-0.004887	0.288	-0.00839	0.288	-0.005606	0.288	-0.006676	0.288	-0.005617	0.288	-0.006809
	0.2882	-0.004832	0.2882	-0.008248	0.2882	-0.005688	0.2882	-0.006554	0.2882	-0.005551	0.2882	-0.006855
	0.2884	-0.004825	0.2884	-0.008205	0.2884	-0.005886	0.2884	-0.006378	0.2884	-0.005493	0.2884	-0.00683
	0.2886	-0.004759	0.2886	-0.008179	0.2886	-0.006089	0.2886	-0.00622	0.2886	-0.005477	0.2886	-0.006816
	0.2888	-0.004665	0.2888	-0.008116	0.2888	-0.006311	0.2888	-0.006126	0.2888	-0.005577	0.2888	-0.006824
	0.289	-0.004595	0.289	-0.008094	0.289	-0.006558	0.289	-0.006073	0.289	-0.005749	0.289	-0.006898
	0.2892	-0.004532	0.2892	-0.008029	0.2892	-0.006753	0.2892	-0.005975	0.2892	-0.005834	0.2892	-0.006955
	0.2894	-0.004555	0.2894	-0.007873	0.2894	-0.006862	0.2894	-0.005725	0.2894	-0.00579	0.2894	-0.006986
	0.2896	-0.004713	0.2896	-0.007799	0.2896	-0.006907	0.2896	-0.005595	0.2896	-0.00574	0.2896	-0.006982
	0.2898	-0.004881	0.2898	-0.007794	0.2898	-0.00692	0.2898	-0.005602	0.2898	-0.005682	0.2898	-0.006967
	0.29	-0.005045	0.29	-0.007752	0.29	-0.006893	0.29	-0.005638	0.29	-0.005631	0.29	-0.006966
	0.2902	-0.005323	0.2902	-0.007651	0.2902	-0.006984	0.2902	-0.005586	0.2902	-0.005674	0.2902	-0.007001
	0.2904	-0.005776	0.2904	-0.007485	0.2904	-0.007176	0.2904	-0.005447	0.2904	-0.005886	0.2904	-0.007031
	0.2906	-0.006202	0.2906	-0.007413	0.2906	-0.007362	0.2906	-0.005389	0.2906	-0.00614	0.2906	-0.006974
	0.2908	-0.006493	0.2908	-0.007473	0.2908	-0.007402	0.2908	-0.005423	0.2908	-0.006282	0.2908	-0.006871
	0.291	-0.006679	0.291	-0.007497	0.291	-0.007361	0.291	-0.005666	0.291	-0.006244	0.291	-0.006785
	0.2912	-0.006732	0.2912	-0.00741	0.2912	-0.007287	0.2912	-0.005951	0.2912	-0.006196	0.2912	-0.0067
	0.2914	-0.006711	0.2914	-0.007336	0.2914	-0.007225	0.2914	-0.006073	0.2914	-0.00631	0.2914	-0.006599
	0.2916	-0.006764	0.2916	-0.007283	0.2916	-0.007268	0.2916	-0.006106	0.2916	-0.006471	0.2916	-0.006483
	0.2918	-0.006888	0.2918	-0.007355	0.2918	-0.00727	0.2918	-0.006169	0.2918	-0.006551	0.2918	-0.006421
	0.292	-0.006962	0.292	-0.007485	0.292	-0.007269	0.292	-0.006282	0.292	-0.006445	0.292	-0.006411
	0.2922	-0.007006	0.2922	-0.007565	0.2922	-0.007287	0.2922	-0.006517	0.2922	-0.006293	0.2922	-0.006379
	0.2924	-0.007036	0.2924	-0.007557	0.2924	-0.007276	0.2924	-0.006734	0.2924	-0.006208	0.2924	-0.006317
	0.2926	-0.007139	0.2926	-0.007456	0.2926	-0.007193	0.2926	-0.006938	0.2926	-0.006125	0.2926	-0.006206
	0.2928	-0.007195	0.2928	-0.007428	0.2928	-0.007072	0.2928	-0.007026	0.2928	-0.006074	0.2928	-0.006092
	0.293	-0.007155	0.293	-0.007385	0.293	-0.00682	0.293	-0.007113	0.293	-0.006029	0.293	-0.006019
	0.2932	-0.007137	0.2932	-0.007336	0.2932	-0.006486	0.2932	-0.0074	0.2932	-0.005924	0.2932	-0.005969
	0.2934	-0.007139	0.2934	-0.007162	0.2934	-0.006221	0.2934	-0.007631	0.2934	-0.005875	0.2934	-0.005967
	0.2936	-0.007141	0.2936	-0.006954	0.2936	-0.00604	0.2936	-0.00773	0.2936	-0.005784	0.2936	-0.005938
	0.2938	-0.007188	0.2938	-0.006824	0.2938	-0.005943	0.2938	-0.007716	0.2938	-0.005697	0.2938	-0.005852
	0.294	-0.007282	0.294	-0.006776	0.294	-0.005851	0.294	-0.00763	0.294	-0.005669	0.294	-0.00574
	0.2942	-0.007329	0.2942	-0.006748	0.2942	-0.005798	0.2942	-0.00749	0.2942	-0.005688	0.2942	-0.005682
	0.2944	-0.007298	0.2944	-0.006585	0.2944	-0.005843	0.2944	-0.007369	0.2944	-0.005658	0.2944	-0.005666
	0.2946	-0.007282	0.2946	-0.00632	0.2946	-0.005834	0.2946	-0.007282	0.2946	-0.005652	0.2946	-0.00561
	0.2948	-0.007298	0.2948	-0.006087	0.2948	-0.005766	0.2948	-0.007188	0.2948	-0.005729	0.2948	-0.005509
	0.295	-0.007281	0.295	-0.005948	0.295	-0.005624	0.295	-0.007062	0.295	-0.005865	0.295	-0.005416
	0.2952	-0.007233	0.2952	-0.00583	0.2952	-0.005446	0.2952	-0.006926	0.2952	-0.006036	0.2952	-0.005341
	0.2954	-0.007121	0.2954	-0.005638	0.2954	-0.005307	0.2954	-0.006734	0.2954	-0.006116	0.2954	-0.005298
	0.2956	-0.00713	0.2956	-0.005482	0.2956	-0.00518	0.2956	-0.006423	0.2956	-0.006177	0.2956	-0.005254
	0.2958	-0.007247	0.2958	-0.005426	0.2958	-0.005145	0.2958	-0.006119	0.2958	-0.00613	0.2958	-0.005219
	0.296	-0.007369	0.296	-0.005338	0.296	-0.005241	0.296	-0.005888	0.296	-0.006036	0.296	-0.005123
	0.2962	-0.007468	0.2962	-0.005131	0.2962	-0.005294	0.2962	-0.005698	0.2962	-0.005983	0.2962	-0.005041
	0.2964	-0.007498	0.2964	-0.004806	0.2964	-0.005348	0.2964	-0.00551	0.2964	-0.006005	0.2964	-0.004994
	0.2966	-0.007461	0.2966	-0.004414	0.2966	-0.005457	0.2966	-0.005405	0.2966	-0.006125	0.2966	-0.004932
	0.2968	-0.007366	0.2968	-0.004026	0.2968	-0.005495	0.2968	-0.005364	0.2968	-0.006368	0.2968	-0.004833
	0.297	-0.007333	0.297	-0.003797	0.297	-0.005574	0.297	-0.005352	0.297	-0.006661	0.297	-0.004742
	0.2972	-0.007263	0.2972	-0.003704	0.2972	-0.005717	0.2972	-0.005387	0.2972	-0.006743	0.2972	-0.004714
	0.2974	-0.007185	0.2974	-0.003649	0.2974	-0.005918	0.2974	-0.005422	0.2974	-0.006667	0.2974	-0.004772
	0.2976	-0.007085	0.2976	-0.003627	0.2976	-0.006168	0.2976	-0.005343	0.2976	-0.006655	0.2976	-0.004816
	0.2978	-0.007043	0.2978	-0.003609	0.2978	-0.00635	0.2978	-0.005257	0.2978	-0.006688	0.2978	-0.004818
	0.298	-0.007118	0.298	-0.003608	0.298	-0.006337	0.298	-0.005267	0.298	-0.006838	0.298	-0.004781
	0.2982	-0.007119	0.2982	-0.003636	0.2982	-0.006277	0.2982	-0.005332	0.2982	-0.006864	0.2982	-0.004725
	0.2984	-0.007109	0.2984	-0.00375	0.2984	-0.00605	0.2984	-0.00542	0.2984	-0.006908	0.2984	-0.004701
	0.2986	-0.007136	0.2986	-0.003815	0.2986	-0.005796	0.2986	-0.005552	0.2986	-0.006867	0.2986	-0.004665
	0.2988	-0.007192	0.2988	-0.003815	0.2988	-0.005601	0.2988	-0.005671	0.2988	-0.006701	0.2988	-0.00461
	0.299	-0.007262	0.299	-0.003817	0.299	-0.005384	0.299	-0.005743	0.299	-0.006474	0.299	-0.004541
	0.2992	-0.007276	0.2992	-0.003904	0.2992	-0.005201	0.2992	-0.005866	0.2992	-0.006346	0.2992	-0.004438
	0.2994	-0.007211	0.2994	-0.003998	0.2994	-0.005118	0.2994	-0.00604	0.2994	-0.006372	0.2994	-0.004374
	0.2996	-0.007102	0.2996	-0.00406	0.2996	-0.005072	0.2996	-0.006155	0.2996	-0.006474	0.2996	-0.004353
	0.2998	-0.006906	0.2998	-0.004049	0.2998	-0.005053	0.2998	-0.006183	0.2998	-0.006565	0.2998	-0.004337
	0.3	-0.006682	0.3	-0.004116	0.3	-0.005068	0.3	-0.006202	0.3	-0.006473	0.3	-0.004299
	0.3002	-0.006346	0.3002	-0.00427	0.3002	-0.004881	0.3002	-0.006289	0.3002	-0.006282	0.3002	-0.004251
	0.3004	-0.005971	0.3004	-0.004375	0.3004	-0.0046	0.3004	-0.006385	0.3004	-0.006108	0.3004	-0.004247
	0.3006	-0.005611	0.3006	-0.004396	0.3006	-0.00437	0.3006	-0.006335	0.3006	-0.005868	0.3006	-0.004296
	0.3008	-0.00532	0.3008	-0.004279	0.3008	-0.004279	0.3008	-0.006201	0.3008	-0.005703	0.3008	-0.004306
	0.301	-0.005084	0.301	-0.00421	0.301	-0.004342	0.301	-0.005996	0.301	-0.005619	0.301	-0.004345
	0.3012	-0.004967	0.3012	-0.004276	0.3012	-0.004419	0.3012	-0.005749	0.3012	-0.005535	0.3012	-0.004399
	0.3014	-0.004903	0.3014	-0.004405	0.3014	-0.004392	0.3014	-0.005533	0.3014	-0.005456	0.3014	-0.004454
	0.3016	-0.004809	0.3016	-0.004456	0.3016	-0.004288	0.3016	-0.005413	0.3016	-0.005349	0.3016	-0.004529
	0.3018	-0.004647	0.3018	-0.004382	0.3018	-0.004182	0.3018	-0.005272	0.3018	-0.005288	0.3018	-0.004588
	0.302	-0.004542	0.302	-0.004231	0.302	-0.00412	0.302	-0.005087	0.302	-0.005262	0.302	-0.004616
	0.3022	-0.004444	0.3022	-0.004098	0.3022	-0.004098	0.3022	-0.00488	0.3022	-0.005297	0.3022	-0.004633
	0.3024	-0.004319	0.3024	-0.004037	0.3024	-0.004165	0.3024	-0.004687	0.3024	-0.005344	0.3024	-0.004672
	0.3026	-0.004244	0.3026	-0.004074	0.3026	-0.004252	0.3026	-0.004569	0.3026	-0.005384	0.3026	-0.004765
	0.3028	-0.004248	0.3028	-0.00417	0.3028	-0.004351	0.3028	-0.004444	0.3028	-0.005468	0.3028	-0.004924
	0.303	-0.00424	0.303	-0.004268	0.303	-0.004587	0.303	-0.00426	0.303	-0.005494	0.303	-0.005029
	0.3032	-0.00422	0.3032	-0.004307	0.3032	-0.004896	0.3032	-0.003989	0.3032	-0.005472	0.3032	-0.005027
	0.3034	-0.004189	0.3034	-0.004407	0.3034	-0.005132	0.3034	-0.003757	0.3034	-0.005547	0.3034	-0.005031
	0.3036	-0.004159	0.3036	-0.004521	0.3036	-0.005238	0.3036	-0.00365	0.3036	-0.005606	0.3036	-0.005051
	0.3038	-0.0041	0.3038	-0.004637	0.3038	-0.005293	0.3038	-0.003589	0.3038	-0.00566	0.3038	-0.005082
	0.304	-0.003947	0.304	-0.004734	0.304	-0.005315	0.304	-0.003582	0.304	-0.005661	0.304	-0.005125
	0.3042	-0.003876	0.3042	-0.004811	0.3042	-0.005279	0.3042	-0.003668	0.3042	-0.005642	0.3042	-0.005175
	0.3044	-0.003832	0.3044	-0.004989	0.3044	-0.005334	0.3044	-0.003788	0.3044	-0.005629	0.3044	-0.005216
	0.3046	-0.003782	0.3046	-0.005182	0.3046	-0.005377	0.3046	-0.003978	0.3046	-0.005551	0.3046	-0.005252
	0.3048	-0.003793	0.3048	-0.005325	0.3048	-0.005374	0.3048	-0.004153	0.3048	-0.005471	0.3048	-0.005325
	0.305	-0.003801	0.305	-0.005463	0.305	-0.005464	0.305	-0.004185	0.305	-0.005393	0.305	-0.005443
	0.3052	-0.003777	0.3052	-0.005551	0.3052	-0.005622	0.3052	-0.00425	0.3052	-0.005264	0.3052	-0.005524
	0.3054	-0.003804	0.3054	-0.005608	0.3054	-0.005813	0.3054	-0.004437	0.3054	-0.005121	0.3054	-0.00557
	0.3056	-0.003746	0.3056	-0.005705	0.3056	-0.005956	0.3056	-0.00467	0.3056	-0.005085	0.3056	-0.005576
	0.3058	-0.003626	0.3058	-0.005807	0.3058	-0.005933	0.3058	-0.004921	0.3058	-0.005119	0.3058	-0.005605
	0.306	-0.003488	0.306	-0.005937	0.306	-0.005761	0.306	-0.005239	0.306	-0.00523	0.306	-0.005671
	0.3062	-0.003408	0.3062	-0.006193	0.3062	-0.005626	0.3062	-0.00543	0.3062	-0.005341	0.3062	-0.005739
	0.3064	-0.003329	0.3064	-0.006492	0.3064	-0.005573	0.3064	-0.005526	0.3064	-0.005273	0.3064	-0.005779
	0.3066	-0.003366	0.3066	-0.006856	0.3066	-0.005547	0.3066	-0.005596	0.3066	-0.005076	0.3066	-0.005823
	0.3068	-0.003385	0.3068	-0.0072	0.3068	-0.005534	0.3068	-0.005626	0.3068	-0.004783	0.3068	-0.005901
	0.307	-0.003452	0.307	-0.007446	0.307	-0.005434	0.307	-0.005585	0.307	-0.004627	0.307	-0.005959
	0.3072	-0.003581	0.3072	-0.007534	0.3072	-0.005262	0.3072	-0.005536	0.3072	-0.004601	0.3072	-0.005945
	0.3074	-0.003721	0.3074	-0.007491	0.3074	-0.005033	0.3074	-0.005488	0.3074	-0.004598	0.3074	-0.005878
	0.3076	-0.003841	0.3076	-0.007519	0.3076	-0.004745	0.3076	-0.005499	0.3076	-0.00454	0.3076	-0.005824
	0.3078	-0.00388	0.3078	-0.00753	0.3078	-0.004623	0.3078	-0.005593	0.3078	-0.004499	0.3078	-0.005808
	0.308	-0.003927	0.308	-0.00744	0.308	-0.004533	0.308	-0.005657	0.308	-0.004427	0.308	-0.005815
	0.3082	-0.003846	0.3082	-0.007336	0.3082	-0.004588	0.3082	-0.005517	0.3082	-0.004393	0.3082	-0.005868
	0.3084	-0.003737	0.3084	-0.007314	0.3084	-0.004763	0.3084	-0.005346	0.3084	-0.004404	0.3084	-0.005875
	0.3086	-0.003655	0.3086	-0.007305	0.3086	-0.005056	0.3086	-0.005112	0.3086	-0.004455	0.3086	-0.005836
	0.3088	-0.003548	0.3088	-0.007266	0.3088	-0.005382	0.3088	-0.004975	0.3088	-0.004543	0.3088	-0.005853
	0.309	-0.003443	0.309	-0.00719	0.309	-0.005621	0.309	-0.004934	0.309	-0.004618	0.309	-0.005919
	0.3092	-0.003384	0.3092	-0.007062	0.3092	-0.005788	0.3092	-0.004762	0.3092	-0.004665	0.3092	-0.006009
	0.3094	-0.003439	0.3094	-0.006964	0.3094	-0.0059	0.3094	-0.004573	0.3094	-0.00464	0.3094	-0.006028
	0.3096	-0.003588	0.3096	-0.006868	0.3096	-0.005909	0.3096	-0.004424	0.3096	-0.004576	0.3096	-0.006007
	0.3098	-0.003723	0.3098	-0.006896	0.3098	-0.005916	0.3098	-0.004336	0.3098	-0.004502	0.3098	-0.006018
	0.31	-0.00393	0.31	-0.006881	0.31	-0.005926	0.31	-0.004317	0.31	-0.004459	0.31	-0.006086
	0.3102	-0.004249	0.3102	-0.00678	0.3102	-0.00605	0.3102	-0.004305	0.3102	-0.004511	0.3102	-0.006132
	0.3104	-0.004623	0.3104	-0.006642	0.3104	-0.006289	0.3104	-0.004235	0.3104	-0.004721	0.3104	-0.006091
	0.3106	-0.004996	0.3106	-0.006558	0.3106	-0.00643	0.3106	-0.004243	0.3106	-0.004991	0.3106	-0.006036
	0.3108	-0.005318	0.3108	-0.006586	0.3108	-0.006485	0.3108	-0.004278	0.3108	-0.005174	0.3108	-0.005945
	0.311	-0.005458	0.311	-0.006605	0.311	-0.006435	0.311	-0.004422	0.311	-0.005211	0.311	-0.005852
	0.3112	-0.005491	0.3112	-0.006508	0.3112	-0.00637	0.3112	-0.004608	0.3112	-0.00516	0.3112	-0.005803
	0.3114	-0.005495	0.3114	-0.006378	0.3114	-0.006289	0.3114	-0.004803	0.3114	-0.005208	0.3114	-0.005709
	0.3116	-0.00549	0.3116	-0.00634	0.3116	-0.006286	0.3116	-0.004908	0.3116	-0.005349	0.3116	-0.005578
	0.3118	-0.005617	0.3118	-0.006402	0.3118	-0.006356	0.3118	-0.004972	0.3118	-0.005365	0.3118	-0.005482
	0.312	-0.005722	0.312	-0.006545	0.312	-0.006384	0.312	-0.005084	0.312	-0.005254	0.312	-0.00544
	0.3122	-0.00572	0.3122	-0.006623	0.3122	-0.006365	0.3122	-0.005293	0.3122	-0.005178	0.3122	-0.005444
	0.3124	-0.005734	0.3124	-0.00662	0.3124	-0.006239	0.3124	-0.005538	0.3124	-0.005176	0.3124	-0.005408
	0.3126	-0.005779	0.3126	-0.006551	0.3126	-0.006038	0.3126	-0.005648	0.3126	-0.005149	0.3126	-0.005288
	0.3128	-0.005896	0.3128	-0.006553	0.3128	-0.005914	0.3128	-0.005728	0.3128	-0.004994	0.3128	-0.005157
	0.313	-0.005931	0.313	-0.006521	0.313	-0.005726	0.313	-0.00588	0.313	-0.00488	0.313	-0.005052
	0.3132	-0.00587	0.3132	-0.006407	0.3132	-0.005323	0.3132	-0.006106	0.3132	-0.00485	0.3132	-0.005017
	0.3134	-0.005822	0.3134	-0.006235	0.3134	-0.005038	0.3134	-0.006283	0.3134	-0.004836	0.3134	-0.004958
	0.3136	-0.005822	0.3136	-0.006081	0.3136	-0.004882	0.3136	-0.00639	0.3136	-0.004829	0.3136	-0.004883
	0.3138	-0.005885	0.3138	-0.005958	0.3138	-0.004812	0.3138	-0.006413	0.3138	-0.00473	0.3138	-0.004814
	0.314	-0.005932	0.314	-0.005877	0.314	-0.004843	0.314	-0.006326	0.314	-0.004699	0.314	-0.004749
	0.3142	-0.006038	0.3142	-0.005783	0.3142	-0.004799	0.3142	-0.006278	0.3142	-0.004687	0.3142	-0.004709
	0.3144	-0.006121	0.3144	-0.00563	0.3144	-0.004723	0.3144	-0.006148	0.3144	-0.004708	0.3144	-0.004692
	0.3146	-0.006093	0.3146	-0.005401	0.3146	-0.004713	0.3146	-0.00602	0.3146	-0.00479	0.3146	-0.004618
	0.3148	-0.006073	0.3148	-0.005231	0.3148	-0.004674	0.3148	-0.005926	0.3148	-0.00484	0.3148	-0.004489
	0.315	-0.006002	0.315	-0.005091	0.315	-0.004572	0.315	-0.005864	0.315	-0.004944	0.315	-0.00438
	0.3152	-0.005943	0.3152	-0.004946	0.3152	-0.004409	0.3152	-0.00573	0.3152	-0.00511	0.3152	-0.004313
	0.3154	-0.00596	0.3154	-0.004782	0.3154	-0.004269	0.3154	-0.005495	0.3154	-0.005155	0.3154	-0.004273
	0.3156	-0.005999	0.3156	-0.004618	0.3156	-0.00417	0.3156	-0.005281	0.3156	-0.005162	0.3156	-0.004252
	0.3158	-0.006087	0.3158	-0.004481	0.3158	-0.00415	0.3158	-0.00495	0.3158	-0.005186	0.3158	-0.004181
	0.316	-0.006209	0.316	-0.004365	0.316	-0.00418	0.316	-0.004607	0.316	-0.0051	0.316	-0.004106
	0.3162	-0.006281	0.3162	-0.004174	0.3162	-0.004188	0.3162	-0.004325	0.3162	-0.004979	0.3162	-0.004061
	0.3164	-0.006245	0.3164	-0.003841	0.3164	-0.00427	0.3164	-0.004178	0.3164	-0.005004	0.3164	-0.004009
	0.3166	-0.006218	0.3166	-0.003436	0.3166	-0.00437	0.3166	-0.004132	0.3166	-0.005222	0.3166	-0.003945
	0.3168	-0.006255	0.3168	-0.003075	0.3168	-0.004384	0.3168	-0.004166	0.3168	-0.005519	0.3168	-0.003874
	0.317	-0.006202	0.317	-0.00288	0.317	-0.004415	0.317	-0.004223	0.317	-0.005717	0.317	-0.003782
	0.3172	-0.006034	0.3172	-0.002755	0.3172	-0.004611	0.3172	-0.004241	0.3172	-0.005757	0.3172	-0.003751
	0.3174	-0.005897	0.3174	-0.002655	0.3174	-0.004819	0.3174	-0.004246	0.3174	-0.005705	0.3174	-0.00378
	0.3176	-0.005854	0.3176	-0.002536	0.3176	-0.005009	0.3176	-0.004232	0.3176	-0.00569	0.3176	-0.00381
	0.3178	-0.005819	0.3178	-0.0025	0.3178	-0.005174	0.3178	-0.004166	0.3178	-0.005741	0.3178	-0.003813
	0.318	-0.005858	0.318	-0.002568	0.318	-0.005205	0.318	-0.004165	0.318	-0.005757	0.318	-0.003749
	0.3182	-0.005952	0.3182	-0.002661	0.3182	-0.005134	0.3182	-0.00427	0.3182	-0.005829	0.3182	-0.003692
	0.3184	-0.006011	0.3184	-0.002723	0.3184	-0.004949	0.3184	-0.004388	0.3184	-0.005866	0.3184	-0.003709
	0.3186	-0.006013	0.3186	-0.002696	0.3186	-0.004681	0.3186	-0.004534	0.3186	-0.005765	0.3186	-0.003692
	0.3188	-0.006055	0.3188	-0.002655	0.3188	-0.004411	0.3188	-0.004631	0.3188	-0.005634	0.3188	-0.003599
	0.319	-0.006097	0.319	-0.002694	0.319	-0.004176	0.319	-0.004686	0.319	-0.005511	0.319	-0.003507
	0.3192	-0.006128	0.3192	-0.002866	0.3192	-0.004008	0.3192	-0.004769	0.3192	-0.005462	0.3192	-0.003396
	0.3194	-0.006147	0.3194	-0.002966	0.3194	-0.003904	0.3194	-0.004978	0.3194	-0.005402	0.3194	-0.003348
	0.3196	-0.006039	0.3196	-0.002922	0.3196	-0.003845	0.3196	-0.00507	0.3196	-0.005374	0.3196	-0.003338
	0.3198	-0.005821	0.3198	-0.002923	0.3198	-0.00377	0.3198	-0.005066	0.3198	-0.005409	0.3198	-0.003315
	0.32	-0.005589	0.32	-0.002984	0.32	-0.003699	0.32	-0.00506	0.32	-0.005369	0.32	-0.003259
	0.3202	-0.005312	0.3202	-0.003142	0.3202	-0.003542	0.3202	-0.005142	0.3202	-0.005256	0.3202	-0.003189
	0.3204	-0.004966	0.3204	-0.003328	0.3204	-0.003341	0.3204	-0.00515	0.3204	-0.005029	0.3204	-0.003153
	0.3206	-0.004503	0.3206	-0.003401	0.3206	-0.003141	0.3206	-0.005048	0.3206	-0.004838	0.3206	-0.003187
	0.3208	-0.004123	0.3208	-0.003295	0.3208	-0.003034	0.3208	-0.004887	0.3208	-0.004649	0.3208	-0.00327
	0.321	-0.003958	0.321	-0.00327	0.321	-0.003085	0.321	-0.004649	0.321	-0.004564	0.321	-0.003312
	0.3212	-0.003826	0.3212	-0.003344	0.3212	-0.003171	0.3212	-0.004432	0.3212	-0.004545	0.3212	-0.003327
	0.3214	-0.003701	0.3214	-0.003381	0.3214	-0.003207	0.3214	-0.004312	0.3214	-0.004431	0.3214	-0.003371
	0.3216	-0.003502	0.3216	-0.003392	0.3216	-0.003139	0.3216	-0.004252	0.3216	-0.004313	0.3216	-0.003494
	0.3218	-0.003381	0.3218	-0.003271	0.3218	-0.003099	0.3218	-0.004142	0.3218	-0.004223	0.3218	-0.003563
	0.322	-0.003393	0.322	-0.003093	0.322	-0.003021	0.322	-0.003913	0.322	-0.004257	0.322	-0.003562
	0.3222	-0.003386	0.3222	-0.002924	0.3222	-0.002991	0.3222	-0.003634	0.3222	-0.004264	0.3222	-0.003585
	0.3224	-0.003345	0.3224	-0.002901	0.3224	-0.003067	0.3224	-0.003388	0.3224	-0.004272	0.3224	-0.003603
	0.3226	-0.003234	0.3226	-0.00289	0.3226	-0.003151	0.3226	-0.003297	0.3226	-0.004289	0.3226	-0.003675
	0.3228	-0.003111	0.3228	-0.002884	0.3228	-0.003271	0.3228	-0.003187	0.3228	-0.004325	0.3228	-0.003785
	0.323	-0.003037	0.323	-0.002881	0.323	-0.003431	0.323	-0.002976	0.323	-0.004361	0.323	-0.003894
	0.3232	-0.002968	0.3232	-0.002999	0.3232	-0.003666	0.3232	-0.002704	0.3232	-0.004351	0.3232	-0.003917
	0.3234	-0.002961	0.3234	-0.003169	0.3234	-0.003936	0.3234	-0.002468	0.3234	-0.004362	0.3234	-0.003913
	0.3236	-0.002944	0.3236	-0.003329	0.3236	-0.004083	0.3236	-0.002351	0.3236	-0.004422	0.3236	-0.003938
	0.3238	-0.002861	0.3238	-0.003399	0.3238	-0.004052	0.3238	-0.00236	0.3238	-0.004499	0.3238	-0.003982
	0.324	-0.002718	0.324	-0.003365	0.324	-0.004049	0.324	-0.002407	0.324	-0.004496	0.324	-0.004039
	0.3242	-0.002565	0.3242	-0.003385	0.3242	-0.004085	0.3242	-0.002488	0.3242	-0.004458	0.3242	-0.004056
	0.3244	-0.00253	0.3244	-0.003552	0.3244	-0.004093	0.3244	-0.002625	0.3244	-0.004436	0.3244	-0.004101
	0.3246	-0.00255	0.3246	-0.003799	0.3246	-0.004108	0.3246	-0.002748	0.3246	-0.00435	0.3246	-0.004205
	0.3248	-0.002522	0.3248	-0.004007	0.3248	-0.00408	0.3248	-0.002875	0.3248	-0.004218	0.3248	-0.00429
	0.325	-0.002479	0.325	-0.004095	0.325	-0.004098	0.325	-0.002953	0.325	-0.004045	0.325	-0.00438
	0.3252	-0.00251	0.3252	-0.004174	0.3252	-0.004234	0.3252	-0.003022	0.3252	-0.003884	0.3252	-0.004486
	0.3254	-0.002586	0.3254	-0.004281	0.3254	-0.00436	0.3254	-0.003192	0.3254	-0.003826	0.3254	-0.004527
	0.3256	-0.00256	0.3256	-0.004422	0.3256	-0.004533	0.3256	-0.003453	0.3256	-0.003805	0.3256	-0.004544
	0.3258	-0.002493	0.3258	-0.004538	0.3258	-0.0046	0.3258	-0.003819	0.3258	-0.003854	0.3258	-0.004558
	0.326	-0.002395	0.326	-0.004642	0.326	-0.004487	0.326	-0.00415	0.326	-0.00399	0.326	-0.004634
	0.3262	-0.002256	0.3262	-0.004823	0.3262	-0.004394	0.3262	-0.004366	0.3262	-0.004088	0.3262	-0.004728
	0.3264	-0.002237	0.3264	-0.005112	0.3264	-0.004318	0.3264	-0.00444	0.3264	-0.003989	0.3264	-0.004741
	0.3266	-0.002292	0.3266	-0.005562	0.3266	-0.004294	0.3266	-0.004465	0.3266	-0.003765	0.3266	-0.004704
	0.3268	-0.00236	0.3268	-0.005957	0.3268	-0.004237	0.3268	-0.004446	0.3268	-0.003558	0.3268	-0.004745
	0.327	-0.002407	0.327	-0.006174	0.327	-0.004116	0.327	-0.004411	0.327	-0.003378	0.327	-0.004833
	0.3272	-0.002455	0.3272	-0.006212	0.3272	-0.003982	0.3272	-0.004422	0.3272	-0.003332	0.3272	-0.004842
	0.3274	-0.002633	0.3274	-0.006241	0.3274	-0.003777	0.3274	-0.004284	0.3274	-0.003393	0.3274	-0.004768
	0.3276	-0.002739	0.3276	-0.006309	0.3276	-0.003602	0.3276	-0.004222	0.3276	-0.003432	0.3276	-0.004716
	0.3278	-0.002734	0.3278	-0.00628	0.3278	-0.003452	0.3278	-0.004331	0.3278	-0.00336	0.3278	-0.004698
	0.328	-0.002676	0.328	-0.006198	0.328	-0.003355	0.328	-0.004381	0.328	-0.003254	0.328	-0.004702
	0.3282	-0.002661	0.3282	-0.00606	0.3282	-0.003448	0.3282	-0.00424	0.3282	-0.003214	0.3282	-0.004698
	0.3284	-0.002645	0.3284	-0.005992	0.3284	-0.003633	0.3284	-0.004018	0.3284	-0.003175	0.3284	-0.004712
	0.3286	-0.002549	0.3286	-0.00603	0.3286	-0.003819	0.3286	-0.003841	0.3286	-0.003186	0.3286	-0.004708
	0.3288	-0.002461	0.3288	-0.006101	0.3288	-0.004043	0.3288	-0.003693	0.3288	-0.003267	0.3288	-0.004766
	0.329	-0.002334	0.329	-0.005988	0.329	-0.004318	0.329	-0.00359	0.329	-0.003429	0.329	-0.004862
	0.3292	-0.00229	0.3292	-0.005835	0.3292	-0.004543	0.3292	-0.003484	0.3292	-0.003537	0.3292	-0.004972
	0.3294	-0.002318	0.3294	-0.005649	0.3294	-0.004688	0.3294	-0.003351	0.3294	-0.003524	0.3294	-0.005018
	0.3296	-0.002441	0.3296	-0.005585	0.3296	-0.004707	0.3296	-0.003225	0.3296	-0.003419	0.3296	-0.00496
	0.3298	-0.002637	0.3298	-0.005595	0.3298	-0.004683	0.3298	-0.003156	0.3298	-0.00328	0.3298	-0.004935
	0.33	-0.00281	0.33	-0.005523	0.33	-0.004686	0.33	-0.003114	0.33	-0.003233	0.33	-0.004975
	0.3302	-0.003086	0.3302	-0.005393	0.3302	-0.004821	0.3302	-0.003069	0.3302	-0.003345	0.3302	-0.005004
	0.3304	-0.003399	0.3304	-0.005205	0.3304	-0.00509	0.3304	-0.002961	0.3304	-0.003549	0.3304	-0.004994
	0.3306	-0.003748	0.3306	-0.005193	0.3306	-0.005208	0.3306	-0.002943	0.3306	-0.00373	0.3306	-0.004954
	0.3308	-0.004067	0.3308	-0.005257	0.3308	-0.005196	0.3308	-0.003035	0.3308	-0.00384	0.3308	-0.004869
	0.331	-0.004246	0.331	-0.005239	0.331	-0.005192	0.331	-0.003254	0.331	-0.003835	0.331	-0.004778
	0.3312	-0.004333	0.3312	-0.005107	0.3312	-0.005242	0.3312	-0.003493	0.3312	-0.003906	0.3312	-0.004677
	0.3314	-0.004382	0.3314	-0.004984	0.3314	-0.005141	0.3314	-0.003638	0.3314	-0.004038	0.3314	-0.004567
	0.3316	-0.004381	0.3316	-0.004923	0.3316	-0.005069	0.3316	-0.003661	0.3316	-0.004086	0.3316	-0.004478
	0.3318	-0.00444	0.3318	-0.004978	0.3318	-0.00509	0.3318	-0.003748	0.3318	-0.004084	0.3318	-0.004401
	0.332	-0.004496	0.332	-0.005158	0.332	-0.005095	0.332	-0.003953	0.332	-0.004019	0.332	-0.004344
	0.3322	-0.004561	0.3322	-0.005255	0.3322	-0.005114	0.3322	-0.004153	0.3322	-0.004015	0.3322	-0.004335
	0.3324	-0.004625	0.3324	-0.005206	0.3324	-0.005045	0.3324	-0.00436	0.3324	-0.003982	0.3324	-0.0043
	0.3326	-0.004636	0.3326	-0.005163	0.3326	-0.004905	0.3326	-0.004484	0.3326	-0.003851	0.3326	-0.004206
	0.3328	-0.004727	0.3328	-0.005086	0.3328	-0.004707	0.3328	-0.004604	0.3328	-0.003702	0.3328	-0.004085
	0.333	-0.004813	0.333	-0.00505	0.333	-0.004426	0.333	-0.004782	0.333	-0.00359	0.333	-0.003959
	0.3332	-0.004832	0.3332	-0.00496	0.3332	-0.00408	0.3332	-0.00504	0.3332	-0.003501	0.3332	-0.003927
	0.3334	-0.004786	0.3334	-0.004838	0.3334	-0.003771	0.3334	-0.005261	0.3334	-0.003563	0.3334	-0.003901
	0.3336	-0.004734	0.3336	-0.004695	0.3336	-0.003617	0.3336	-0.00536	0.3336	-0.003608	0.3336	-0.003857
	0.3338	-0.00481	0.3338	-0.004537	0.3338	-0.003557	0.3338	-0.005414	0.3338	-0.003491	0.3338	-0.003819
	0.334	-0.004833	0.334	-0.004448	0.334	-0.003537	0.334	-0.005367	0.334	-0.003398	0.334	-0.003735
	0.3342	-0.00483	0.3342	-0.004392	0.3342	-0.003564	0.3342	-0.005274	0.3342	-0.003383	0.3342	-0.003654
	0.3344	-0.00488	0.3344	-0.00416	0.3344	-0.003594	0.3344	-0.005161	0.3344	-0.003432	0.3344	-0.003587
	0.3346	-0.00491	0.3346	-0.003873	0.3346	-0.003517	0.3346	-0.005034	0.3346	-0.003478	0.3346	-0.003569
	0.3348	-0.004886	0.3348	-0.003646	0.3348	-0.003433	0.3348	-0.004883	0.3348	-0.003537	0.3348	-0.003526
	0.335	-0.004883	0.335	-0.003482	0.335	-0.003353	0.335	-0.004718	0.335	-0.003593	0.335	-0.003389
	0.3352	-0.004879	0.3352	-0.003389	0.3352	-0.003217	0.3352	-0.004553	0.3352	-0.003718	0.3352	-0.003284
	0.3354	-0.004855	0.3354	-0.003295	0.3354	-0.003051	0.3354	-0.00443	0.3354	-0.003904	0.3354	-0.003224
	0.3356	-0.004846	0.3356	-0.003175	0.3356	-0.002903	0.3356	-0.00415	0.3356	-0.003932	0.3356	-0.003193
	0.3358	-0.004925	0.3358	-0.00303	0.3358	-0.002909	0.3358	-0.003873	0.3358	-0.003835	0.3358	-0.003125
	0.336	-0.005132	0.336	-0.002873	0.336	-0.002961	0.336	-0.003501	0.336	-0.003694	0.336	-0.003043
	0.3362	-0.0052	0.3362	-0.002672	0.3362	-0.003007	0.3362	-0.003225	0.3362	-0.003648	0.3362	-0.002982
	0.3364	-0.005254	0.3364	-0.002332	0.3364	-0.003043	0.3364	-0.003109	0.3364	-0.003726	0.3364	-0.002923
	0.3366	-0.005265	0.3366	-0.001955	0.3366	-0.003093	0.3366	-0.003008	0.3366	-0.003934	0.3366	-0.002865
	0.3368	-0.005265	0.3368	-0.001634	0.3368	-0.003143	0.3368	-0.002938	0.3368	-0.004177	0.3368	-0.002811
	0.337	-0.005216	0.337	-0.001348	0.337	-0.003248	0.337	-0.002981	0.337	-0.004358	0.337	-0.00279
	0.3372	-0.005081	0.3372	-0.00122	0.3372	-0.003394	0.3372	-0.003012	0.3372	-0.004478	0.3372	-0.002765
	0.3374	-0.004924	0.3374	-0.001243	0.3374	-0.003615	0.3374	-0.003114	0.3374	-0.004455	0.3374	-0.002762
	0.3376	-0.004775	0.3376	-0.001192	0.3376	-0.003877	0.3376	-0.0031	0.3376	-0.004444	0.3376	-0.002764
	0.3378	-0.004736	0.3378	-0.001144	0.3378	-0.004036	0.3378	-0.003041	0.3378	-0.004523	0.3378	-0.002764
	0.338	-0.004766	0.338	-0.001175	0.338	-0.003989	0.338	-0.003025	0.338	-0.004551	0.338	-0.002737
	0.3382	-0.004806	0.3382	-0.001254	0.3382	-0.003883	0.3382	-0.003093	0.3382	-0.004583	0.3382	-0.002684
	0.3384	-0.004823	0.3384	-0.001331	0.3384	-0.00369	0.3384	-0.003167	0.3384	-0.004604	0.3384	-0.002665
	0.3386	-0.004894	0.3386	-0.001343	0.3386	-0.003459	0.3386	-0.003325	0.3386	-0.004497	0.3386	-0.002657
	0.3388	-0.004994	0.3388	-0.001341	0.3388	-0.003227	0.3388	-0.00345	0.3388	-0.004376	0.3388	-0.002579
	0.339	-0.005016	0.339	-0.00135	0.339	-0.002982	0.339	-0.003541	0.339	-0.004222	0.339	-0.002502
	0.3392	-0.004988	0.3392	-0.001429	0.3392	-0.002776	0.3392	-0.003701	0.3392	-0.004094	0.3392	-0.002448
	0.3394	-0.00495	0.3394	-0.001544	0.3394	-0.002626	0.3394	-0.003924	0.3394	-0.004041	0.3394	-0.002403
	0.3396	-0.004891	0.3396	-0.0016	0.3396	-0.002649	0.3396	-0.004046	0.3396	-0.004078	0.3396	-0.002388
	0.3398	-0.004781	0.3398	-0.001571	0.3398	-0.002696	0.3398	-0.004054	0.3398	-0.004208	0.3398	-0.002362
	0.34	-0.004525	0.34	-0.001586	0.34	-0.002634	0.34	-0.003999	0.34	-0.004225	0.34	-0.002343
	0.3402	-0.004191	0.3402	-0.001749	0.3402	-0.002419	0.3402	-0.004054	0.3402	-0.004152	0.3402	-0.002302
	0.3404	-0.003783	0.3404	-0.00187	0.3404	-0.002116	0.3404	-0.004118	0.3404	-0.003849	0.3404	-0.00225
	0.3406	-0.003357	0.3406	-0.001879	0.3406	-0.001953	0.3406	-0.004013	0.3406	-0.003579	0.3406	-0.002229
	0.3408	-0.003036	0.3408	-0.001864	0.3408	-0.001902	0.3408	-0.003903	0.3408	-0.003471	0.3408	-0.002259
	0.341	-0.002839	0.341	-0.001862	0.341	-0.001903	0.341	-0.003673	0.341	-0.00345	0.341	-0.00229
	0.3412	-0.002727	0.3412	-0.001917	0.3412	-0.001922	0.3412	-0.003361	0.3412	-0.003303	0.3412	-0.002331
	0.3414	-0.00264	0.3414	-0.001942	0.3414	-0.001895	0.3414	-0.003202	0.3414	-0.003147	0.3414	-0.002373
	0.3416	-0.002528	0.3416	-0.001951	0.3416	-0.001846	0.3416	-0.0031	0.3416	-0.003044	0.3416	-0.002465
	0.3418	-0.002368	0.3418	-0.001827	0.3418	-0.001764	0.3418	-0.002882	0.3418	-0.002963	0.3418	-0.002562
	0.342	-0.002246	0.342	-0.001615	0.342	-0.001695	0.342	-0.002669	0.342	-0.003017	0.342	-0.002591
	0.3422	-0.002214	0.3422	-0.0015	0.3422	-0.001647	0.3422	-0.002409	0.3422	-0.003035	0.3422	-0.002601
	0.3424	-0.002135	0.3424	-0.001502	0.3424	-0.001671	0.3424	-0.002213	0.3424	-0.003056	0.3424	-0.002614
	0.3426	-0.002006	0.3426	-0.001504	0.3426	-0.00176	0.3426	-0.00212	0.3426	-0.003113	0.3426	-0.002673
	0.3428	-0.001919	0.3428	-0.001547	0.3428	-0.002022	0.3428	-0.002021	0.3428	-0.00319	0.3428	-0.002767
	0.343	-0.001898	0.343	-0.001579	0.343	-0.00227	0.343	-0.001846	0.343	-0.003302	0.343	-0.002842
	0.3432	-0.001902	0.3432	-0.001586	0.3432	-0.002492	0.3432	-0.001585	0.3432	-0.003347	0.3432	-0.002863
	0.3434	-0.001834	0.3434	-0.001748	0.3434	-0.002665	0.3434	-0.001347	0.3434	-0.003292	0.3434	-0.002867
	0.3436	-0.001757	0.3436	-0.00189	0.3436	-0.002765	0.3436	-0.001185	0.3436	-0.003267	0.3436	-0.002898
	0.3438	-0.001654	0.3438	-0.002037	0.3438	-0.002801	0.3438	-0.001142	0.3438	-0.003279	0.3438	-0.00295
	0.344	-0.001563	0.344	-0.002088	0.344	-0.00282	0.344	-0.001216	0.344	-0.003258	0.344	-0.002998
	0.3442	-0.001467	0.3442	-0.002137	0.3442	-0.002828	0.3442	-0.001321	0.3442	-0.003208	0.3442	-0.003038
	0.3444	-0.001381	0.3444	-0.002286	0.3444	-0.002821	0.3444	-0.001444	0.3444	-0.003203	0.3444	-0.003061
	0.3446	-0.001429	0.3446	-0.002517	0.3446	-0.002791	0.3446	-0.00159	0.3446	-0.003163	0.3446	-0.003114
	0.3448	-0.001449	0.3448	-0.0027	0.3448	-0.002823	0.3448	-0.001679	0.3448	-0.003111	0.3448	-0.003193
	0.345	-0.001455	0.345	-0.00281	0.345	-0.002919	0.345	-0.001762	0.345	-0.002958	0.345	-0.003271
	0.3452	-0.001415	0.3452	-0.002883	0.3452	-0.003046	0.3452	-0.001911	0.3452	-0.002787	0.3452	-0.003334
	0.3454	-0.001455	0.3454	-0.003036	0.3454	-0.003124	0.3454	-0.002099	0.3454	-0.002704	0.3454	-0.00335
	0.3456	-0.001448	0.3456	-0.003207	0.3456	-0.00319	0.3456	-0.002279	0.3456	-0.002708	0.3456	-0.003374
	0.3458	-0.001385	0.3458	-0.003291	0.3458	-0.0032	0.3458	-0.00256	0.3458	-0.002715	0.3458	-0.003402
	0.346	-0.001287	0.346	-0.003331	0.346	-0.003125	0.346	-0.002864	0.346	-0.002743	0.346	-0.003461
	0.3462	-0.001183	0.3462	-0.003537	0.3462	-0.00304	0.3462	-0.003175	0.3462	-0.002756	0.3462	-0.003544
	0.3464	-0.001159	0.3464	-0.003879	0.3464	-0.00288	0.3464	-0.003348	0.3464	-0.002726	0.3464	-0.003598
	0.3466	-0.00115	0.3466	-0.004332	0.3466	-0.002808	0.3466	-0.003427	0.3466	-0.002604	0.3466	-0.003632
	0.3468	-0.001156	0.3468	-0.004675	0.3468	-0.002802	0.3468	-0.003445	0.3468	-0.002386	0.3468	-0.00367
	0.347	-0.001264	0.347	-0.004864	0.347	-0.002752	0.347	-0.003389	0.347	-0.002131	0.347	-0.003706
	0.3472	-0.001416	0.3472	-0.004943	0.3472	-0.00261	0.3472	-0.003348	0.3472	-0.002035	0.3472	-0.003751
	0.3474	-0.001533	0.3474	-0.004998	0.3474	-0.002407	0.3474	-0.003307	0.3474	-0.002099	0.3474	-0.003694
	0.3476	-0.001633	0.3476	-0.005032	0.3476	-0.002204	0.3476	-0.003306	0.3476	-0.002136	0.3476	-0.003641
	0.3478	-0.00167	0.3478	-0.005004	0.3478	-0.002087	0.3478	-0.003348	0.3478	-0.002074	0.3478	-0.003643
	0.348	-0.001528	0.348	-0.004948	0.348	-0.002064	0.348	-0.003389	0.348	-0.001943	0.348	-0.003658
	0.3482	-0.001412	0.3482	-0.004833	0.3482	-0.002124	0.3482	-0.003345	0.3482	-0.001919	0.3482	-0.003639
	0.3484	-0.001366	0.3484	-0.004777	0.3484	-0.002283	0.3484	-0.00311	0.3484	-0.00188	0.3484	-0.003621
	0.3486	-0.001304	0.3486	-0.004794	0.3486	-0.002531	0.3486	-0.002902	0.3486	-0.001887	0.3486	-0.003641
	0.3488	-0.001242	0.3488	-0.004735	0.3488	-0.002751	0.3488	-0.002777	0.3488	-0.001995	0.3488	-0.003662
	0.349	-0.001196	0.349	-0.004654	0.349	-0.003084	0.349	-0.002697	0.349	-0.00212	0.349	-0.003727
	0.3492	-0.001106	0.3492	-0.004503	0.3492	-0.003327	0.3492	-0.002534	0.3492	-0.002183	0.3492	-0.003822
	0.3494	-0.001106	0.3494	-0.004339	0.3494	-0.00343	0.3494	-0.00228	0.3494	-0.002168	0.3494	-0.003856
	0.3496	-0.001216	0.3496	-0.004357	0.3496	-0.003409	0.3496	-0.002123	0.3496	-0.002062	0.3496	-0.003856
	0.3498	-0.001385	0.3498	-0.004387	0.3498	-0.003343	0.3498	-0.002021	0.3498	-0.001943	0.3498	-0.003812
	0.35	-0.001593	0.35	-0.004342	0.35	-0.003439	0.35	-0.002005	0.35	-0.001958	0.35	-0.00378
	0.3502	-0.001829	0.3502	-0.004206	0.3502	-0.003578	0.3502	-0.001988	0.3502	-0.00203	0.3502	-0.003797
	0.3504	-0.002169	0.3504	-0.004048	0.3504	-0.003742	0.3504	-0.001932	0.3504	-0.002172	0.3504	-0.003813
	0.3506	-0.002586	0.3506	-0.004015	0.3506	-0.003833	0.3506	-0.001914	0.3506	-0.002393	0.3506	-0.003777
	0.3508	-0.00295	0.3508	-0.004038	0.3508	-0.003858	0.3508	-0.001979	0.3508	-0.002578	0.3508	-0.003692
	0.351	-0.003107	0.351	-0.004042	0.351	-0.003788	0.351	-0.002147	0.351	-0.002595	0.351	-0.003614
	0.3512	-0.003089	0.3512	-0.003967	0.3512	-0.003758	0.3512	-0.002326	0.3512	-0.002546	0.3512	-0.003535
	0.3514	-0.003108	0.3514	-0.003876	0.3514	-0.00376	0.3514	-0.002475	0.3514	-0.002627	0.3514	-0.003434
	0.3516	-0.003205	0.3516	-0.003839	0.3516	-0.003689	0.3516	-0.002567	0.3516	-0.002732	0.3516	-0.003299
	0.3518	-0.003304	0.3518	-0.00388	0.3518	-0.00366	0.3518	-0.002643	0.3518	-0.002756	0.3518	-0.003208
	0.352	-0.003369	0.352	-0.003966	0.352	-0.003677	0.352	-0.002845	0.352	-0.002698	0.352	-0.003154
	0.3522	-0.003413	0.3522	-0.004126	0.3522	-0.003637	0.3522	-0.003127	0.3522	-0.002587	0.3522	-0.003118
	0.3524	-0.003489	0.3524	-0.004228	0.3524	-0.003614	0.3524	-0.003312	0.3524	-0.002487	0.3524	-0.003072
	0.3526	-0.003607	0.3526	-0.004173	0.3526	-0.003511	0.3526	-0.003418	0.3526	-0.002439	0.3526	-0.002981
	0.3528	-0.003667	0.3528	-0.004092	0.3528	-0.003338	0.3528	-0.003476	0.3528	-0.002307	0.3528	-0.002849
	0.353	-0.003651	0.353	-0.004052	0.353	-0.003128	0.353	-0.003586	0.353	-0.002224	0.353	-0.002724
	0.3532	-0.003629	0.3532	-0.004007	0.3532	-0.002833	0.3532	-0.003864	0.3532	-0.002213	0.3532	-0.00267
	0.3534	-0.003594	0.3534	-0.003797	0.3534	-0.002551	0.3534	-0.004145	0.3534	-0.002192	0.3534	-0.002664
	0.3536	-0.003624	0.3536	-0.003566	0.3536	-0.002457	0.3536	-0.004233	0.3536	-0.002147	0.3536	-0.002631
	0.3538	-0.003735	0.3538	-0.003409	0.3538	-0.002433	0.3538	-0.004212	0.3538	-0.001994	0.3538	-0.002555
	0.354	-0.003796	0.354	-0.003348	0.354	-0.002355	0.354	-0.004181	0.354	-0.001922	0.354	-0.002489
	0.3542	-0.003711	0.3542	-0.003299	0.3542	-0.002314	0.3542	-0.004126	0.3542	-0.001995	0.3542	-0.002444
	0.3544	-0.00367	0.3544	-0.003161	0.3544	-0.002322	0.3544	-0.003978	0.3544	-0.001959	0.3544	-0.002399
	0.3546	-0.003625	0.3546	-0.002893	0.3546	-0.002343	0.3546	-0.003829	0.3546	-0.002007	0.3546	-0.002311
	0.3548	-0.003669	0.3548	-0.002623	0.3548	-0.002288	0.3548	-0.003694	0.3548	-0.00208	0.3548	-0.002212
	0.355	-0.003656	0.355	-0.002518	0.355	-0.002139	0.355	-0.003512	0.355	-0.002202	0.355	-0.002132
	0.3552	-0.003604	0.3552	-0.002419	0.3552	-0.002025	0.3552	-0.003422	0.3552	-0.00234	0.3552	-0.002046
	0.3554	-0.003585	0.3554	-0.002278	0.3554	-0.001924	0.3554	-0.00325	0.3554	-0.002452	0.3554	-0.001974
	0.3556	-0.003647	0.3556	-0.002099	0.3556	-0.001762	0.3556	-0.002977	0.3556	-0.002453	0.3556	-0.001934
	0.3558	-0.00365	0.3558	-0.001987	0.3558	-0.001778	0.3558	-0.002651	0.3558	-0.002352	0.3558	-0.001883
	0.356	-0.003748	0.356	-0.001888	0.356	-0.001887	0.356	-0.002303	0.356	-0.002239	0.356	-0.001808
	0.3562	-0.003847	0.3562	-0.001663	0.3562	-0.001969	0.3562	-0.002046	0.3562	-0.00219	0.3562	-0.001737
	0.3564	-0.003925	0.3564	-0.001386	0.3564	-0.002025	0.3564	-0.001867	0.3564	-0.002273	0.3564	-0.001703
	0.3566	-0.003996	0.3566	-0.001039	0.3566	-0.002081	0.3566	-0.001736	0.3566	-0.002444	0.3566	-0.001653
	0.3568	-0.003947	0.3568	-0.000643	0.3568	-0.002094	0.3568	-0.001715	0.3568	-0.00268	0.3568	-0.001549
	0.357	-0.003891	0.357	-0.00036	0.357	-0.002194	0.357	-0.001728	0.357	-0.002918	0.357	-0.001414
	0.3572	-0.003761	0.3572	-0.000253	0.3572	-0.002345	0.3572	-0.001772	0.3572	-0.002991	0.3572	-0.001403
	0.3574	-0.003652	0.3574	-0.000203	0.3574	-0.002558	0.3574	-0.00187	0.3574	-0.00298	0.3574	-0.001466
	0.3576	-0.00352	0.3576	-0.000115	0.3576	-0.002796	0.3576	-0.001867	0.3576	-0.002918	0.3576	-0.001511
	0.3578	-0.003425	0.3578	-0.000104	0.3578	-0.002943	0.3578	-0.001831	0.3578	-0.002928	0.3578	-0.001505
	0.358	-0.003446	0.358	-0.000144	0.358	-0.002977	0.358	-0.00174	0.358	-0.003034	0.358	-0.001452
	0.3582	-0.003518	0.3582	-0.000179	0.3582	-0.002877	0.3582	-0.001772	0.3582	-0.003084	0.3582	-0.001415
	0.3584	-0.003631	0.3584	-0.000239	0.3584	-0.002671	0.3584	-0.00195	0.3584	-0.00312	0.3584	-0.001375
	0.3586	-0.003654	0.3586	-0.000274	0.3586	-0.00241	0.3586	-0.002129	0.3586	-0.003076	0.3586	-0.001347
	0.3588	-0.003678	0.3588	-0.000306	0.3588	-0.002115	0.3588	-0.002201	0.3588	-0.002989	0.3588	-0.001298
	0.359	-0.003717	0.359	-0.000339	0.359	-0.00186	0.359	-0.002271	0.359	-0.002779	0.359	-0.001192
	0.3592	-0.003744	0.3592	-0.000454	0.3592	-0.001681	0.3592	-0.002418	0.3592	-0.00264	0.3592	-0.001084
	0.3594	-0.003768	0.3594	-0.000554	0.3594	-0.001606	0.3594	-0.002579	0.3594	-0.002601	0.3594	-0.001046
	0.3596	-0.003634	0.3596	-0.000554	0.3596	-0.001586	0.3596	-0.002716	0.3596	-0.002682	0.3596	-0.001051
	0.3598	-0.003447	0.3598	-0.00057	0.3598	-0.001583	0.3598	-0.002796	0.3598	-0.002779	0.3598	-0.00105
	0.36	-0.003233	0.36	-0.000604	0.36	-0.001553	0.36	-0.002781	0.36	-0.00279	0.36	-0.000959
	0.3602	-0.002883	0.3602	-0.000692	0.3602	-0.001365	0.3602	-0.002772	0.3602	-0.002688	0.3602	-0.000901
	0.3604	-0.002491	0.3604	-0.000844	0.3604	-0.001108	0.3604	-0.002811	0.3604	-0.002453	0.3604	-0.000868
	0.3606	-0.002063	0.3606	-0.000835	0.3606	-0.000892	0.3606	-0.002816	0.3606	-0.002237	0.3606	-0.000881
	0.3608	-0.001752	0.3608	-0.000815	0.3608	-0.000815	0.3608	-0.002695	0.3608	-0.00213	0.3608	-0.00096
	0.361	-0.001603	0.361	-0.000815	0.361	-0.000837	0.361	-0.002431	0.361	-0.002032	0.361	-0.00104
	0.3612	-0.001486	0.3612	-0.000784	0.3612	-0.000903	0.3612	-0.002125	0.3612	-0.001922	0.3612	-0.001084
	0.3614	-0.001389	0.3614	-0.000878	0.3614	-0.000957	0.3614	-0.001907	0.3614	-0.001748	0.3614	-0.001108
	0.3616	-0.00128	0.3616	-0.000949	0.3616	-0.000931	0.3616	-0.001827	0.3616	-0.001593	0.3616	-0.001175
	0.3618	-0.001151	0.3618	-0.000859	0.3618	-0.000799	0.3618	-0.001745	0.3618	-0.001559	0.3618	-0.001276
	0.362	-0.001026	0.362	-0.000656	0.362	-0.000691	0.362	-0.001577	0.362	-0.001614	0.362	-0.001333
	0.3622	-0.000942	0.3622	-0.000478	0.3622	-0.000618	0.3622	-0.001344	0.3622	-0.00165	0.3622	-0.001311
	0.3624	-0.000805	0.3624	-0.000462	0.3624	-0.000611	0.3624	-0.001089	0.3624	-0.00168	0.3624	-0.001306
	0.3626	-0.000658	0.3626	-0.000566	0.3626	-0.000679	0.3626	-0.000972	0.3626	-0.001706	0.3626	-0.00139
	0.3628	-0.000592	0.3628	-0.000586	0.3628	-0.000812	0.3628	-0.000907	0.3628	-0.001798	0.3628	-0.001505
	0.363	-0.000551	0.363	-0.000537	0.363	-0.001037	0.363	-0.000754	0.363	-0.001897	0.363	-0.001589
	0.3632	-0.000512	0.3632	-0.000584	0.3632	-0.001345	0.3632	-0.000489	0.3632	-0.001929	0.3632	-0.001636
	0.3634	-0.000451	0.3634	-0.000725	0.3634	-0.001517	0.3634	-0.0002	0.3634	-0.001908	0.3634	-0.001632
	0.3636	-0.000384	0.3636	-0.000843	0.3636	-0.00159	0.3636	-7.5e-05	0.3636	-0.001884	0.3636	-0.001642
	0.3638	-0.000279	0.3638	-0.000875	0.3638	-0.001657	0.3638	-0.000102	0.3638	-0.001999	0.3638	-0.0017
	0.364	-0.00017	0.364	-0.000881	0.364	-0.001677	0.364	-0.00023	0.364	-0.002048	0.364	-0.001772
	0.3642	-0.000121	0.3642	-0.001005	0.3642	-0.001616	0.3642	-0.000316	0.3642	-0.002018	0.3642	-0.001815
	0.3644	-7.9e-05	0.3644	-0.001184	0.3644	-0.001529	0.3644	-0.000355	0.3644	-0.001948	0.3644	-0.001863
	0.3646	-8.8e-05	0.3646	-0.001367	0.3646	-0.00154	0.3646	-0.000418	0.3646	-0.001879	0.3646	-0.001912
	0.3648	-7.2e-05	0.3648	-0.001511	0.3648	-0.001527	0.3648	-0.000543	0.3648	-0.001783	0.3648	-0.001994
	0.365	-2.5e-05	0.365	-0.001627	0.365	-0.00164	0.365	-0.000637	0.365	-0.001619	0.365	-0.002107
	0.3652	1.8e-05	0.3652	-0.001741	0.3652	-0.00183	0.3652	-0.000722	0.3652	-0.001469	0.3652	-0.002139
	0.3654	-1.6e-05	0.3654	-0.001855	0.3654	-0.001948	0.3654	-0.000922	0.3654	-0.001306	0.3654	-0.002146
	0.3656	-4.2e-05	0.3656	-0.001978	0.3656	-0.001985	0.3656	-0.001162	0.3656	-0.001201	0.3656	-0.002164
	0.3658	6.4e-05	0.3658	-0.002027	0.3658	-0.001975	0.3658	-0.001444	0.3658	-0.001221	0.3658	-0.002213
	0.366	0.000196	0.366	-0.002129	0.366	-0.001941	0.366	-0.001688	0.366	-0.001354	0.366	-0.002269
	0.3662	0.000243	0.3662	-0.002359	0.3662	-0.001843	0.3662	-0.001882	0.3662	-0.00148	0.3662	-0.002325
	0.3664	0.000211	0.3664	-0.002685	0.3664	-0.001817	0.3664	-0.00202	0.3664	-0.001499	0.3664	-0.00239
	0.3666	0.000278	0.3666	-0.003032	0.3666	-0.001794	0.3666	-0.002079	0.3666	-0.00136	0.3666	-0.002414
	0.3668	0.000278	0.3668	-0.003342	0.3668	-0.001728	0.3668	-0.002112	0.3668	-0.001022	0.3668	-0.002462
	0.367	0.000241	0.367	-0.003569	0.367	-0.001603	0.367	-0.002093	0.367	-0.000815	0.367	-0.002506
	0.3672	6e-05	0.3672	-0.003732	0.3672	-0.001437	0.3672	-0.002055	0.3672	-0.000777	0.3672	-0.002497
	0.3674	-5.8e-05	0.3674	-0.00377	0.3674	-0.001221	0.3674	-0.001965	0.3674	-0.000793	0.3674	-0.002456
	0.3676	-0.000161	0.3676	-0.003751	0.3676	-0.001012	0.3676	-0.00191	0.3676	-0.00078	0.3676	-0.002401
	0.3678	-0.00017	0.3678	-0.0037	0.3678	-0.000899	0.3678	-0.001964	0.3678	-0.00072	0.3678	-0.002383
	0.368	-0.000101	0.368	-0.003712	0.368	-0.000856	0.368	-0.002061	0.368	-0.000668	0.368	-0.002408
	0.3682	-6.5e-05	0.3682	-0.003657	0.3682	-0.000902	0.3682	-0.001967	0.3682	-0.000604	0.3682	-0.002459
	0.3684	-6.9e-05	0.3684	-0.003571	0.3684	-0.00111	0.3684	-0.001724	0.3684	-0.000525	0.3684	-0.002431
	0.3686	-0.000129	0.3686	-0.003537	0.3686	-0.001397	0.3686	-0.001564	0.3686	-0.000533	0.3686	-0.002427
	0.3688	-4.9e-05	0.3688	-0.003552	0.3688	-0.001685	0.3688	-0.001468	0.3688	-0.000647	0.3688	-0.002467
	0.369	0.00012	0.369	-0.003486	0.369	-0.001905	0.369	-0.00138	0.369	-0.00077	0.369	-0.002542
	0.3692	0.000205	0.3692	-0.003286	0.3692	-0.002102	0.3692	-0.001269	0.3692	-0.00085	0.3692	-0.002605
	0.3694	0.0001	0.3694	-0.003172	0.3694	-0.002221	0.3694	-0.001089	0.3694	-0.000881	0.3694	-0.00261
	0.3696	-7.1e-05	0.3696	-0.00309	0.3696	-0.002183	0.3696	-0.000991	0.3696	-0.000811	0.3696	-0.002598
	0.3698	-0.000161	0.3698	-0.003054	0.3698	-0.002145	0.3698	-0.000984	0.3698	-0.000659	0.3698	-0.002585
	0.37	-0.000334	0.37	-0.003035	0.37	-0.002193	0.37	-0.000947	0.37	-0.000563	0.37	-0.002561
	0.3702	-0.00064	0.3702	-0.002924	0.3702	-0.002349	0.3702	-0.000828	0.3702	-0.000619	0.3702	-0.002577
	0.3704	-0.001001	0.3704	-0.002786	0.3704	-0.002474	0.3704	-0.000764	0.3704	-0.000819	0.3704	-0.002576
	0.3706	-0.00136	0.3706	-0.002725	0.3706	-0.002652	0.3706	-0.00079	0.3706	-0.001034	0.3706	-0.002507
	0.3708	-0.001707	0.3708	-0.002783	0.3708	-0.002747	0.3708	-0.000904	0.3708	-0.001142	0.3708	-0.002437
	0.371	-0.001863	0.371	-0.002791	0.371	-0.002629	0.371	-0.001074	0.371	-0.001131	0.371	-0.002369
	0.3712	-0.001914	0.3712	-0.00269	0.3712	-0.002529	0.3712	-0.001281	0.3712	-0.00117	0.3712	-0.002272
	0.3714	-0.001952	0.3714	-0.002585	0.3714	-0.002487	0.3714	-0.001435	0.3714	-0.001274	0.3714	-0.002178
	0.3716	-0.001967	0.3716	-0.002544	0.3716	-0.002495	0.3716	-0.001481	0.3716	-0.001354	0.3716	-0.002078
	0.3718	-0.002095	0.3718	-0.002598	0.3718	-0.002552	0.3718	-0.001622	0.3718	-0.001403	0.3718	-0.001984
	0.372	-0.002146	0.372	-0.002709	0.372	-0.002549	0.372	-0.001824	0.372	-0.00133	0.372	-0.001932
	0.3722	-0.002175	0.3722	-0.002848	0.3722	-0.002479	0.3722	-0.002022	0.3722	-0.001237	0.3722	-0.001888
	0.3724	-0.002247	0.3724	-0.002872	0.3724	-0.002416	0.3724	-0.002187	0.3724	-0.001174	0.3724	-0.00181
	0.3726	-0.002361	0.3726	-0.002833	0.3726	-0.002343	0.3726	-0.002273	0.3726	-0.001114	0.3726	-0.001738
	0.3728	-0.002447	0.3728	-0.002836	0.3728	-0.002097	0.3728	-0.002337	0.3728	-0.000975	0.3728	-0.001624
	0.373	-0.002452	0.373	-0.002843	0.373	-0.001896	0.373	-0.002515	0.373	-0.000804	0.373	-0.00152
	0.3732	-0.002391	0.3732	-0.002756	0.3732	-0.001656	0.3732	-0.002711	0.3732	-0.000774	0.3732	-0.001476
	0.3734	-0.002379	0.3734	-0.002621	0.3734	-0.001405	0.3734	-0.002868	0.3734	-0.000837	0.3734	-0.001474
	0.3736	-0.002382	0.3736	-0.002464	0.3736	-0.001191	0.3736	-0.003051	0.3736	-0.000808	0.3736	-0.001436
	0.3738	-0.002472	0.3738	-0.00231	0.3738	-0.001113	0.3738	-0.003072	0.3738	-0.00073	0.3738	-0.001331
	0.374	-0.002584	0.374	-0.002281	0.374	-0.001115	0.374	-0.002951	0.374	-0.000692	0.374	-0.001244
	0.3742	-0.002653	0.3742	-0.002255	0.3742	-0.001153	0.3742	-0.002843	0.3742	-0.000732	0.3742	-0.001198
	0.3744	-0.002635	0.3744	-0.002102	0.3744	-0.001122	0.3744	-0.002725	0.3744	-0.000755	0.3744	-0.001183
	0.3746	-0.002568	0.3746	-0.001796	0.3746	-0.001089	0.3746	-0.002579	0.3746	-0.000761	0.3746	-0.001139
	0.3748	-0.002573	0.3748	-0.001544	0.3748	-0.001074	0.3748	-0.002394	0.3748	-0.000811	0.3748	-0.001028
	0.375	-0.002636	0.375	-0.001374	0.375	-0.000933	0.375	-0.00227	0.375	-0.000922	0.375	-0.000939
	0.3752	-0.002615	0.3752	-0.001224	0.3752	-0.000837	0.3752	-0.002136	0.3752	-0.001102	0.3752	-0.000835
	0.3754	-0.002525	0.3754	-0.001029	0.3754	-0.000623	0.3754	-0.002019	0.3754	-0.001239	0.3754	-0.000745
	0.3756	-0.002497	0.3756	-0.000864	0.3756	-0.000531	0.3756	-0.001826	0.3756	-0.001273	0.3756	-0.000685
	0.3758	-0.002594	0.3758	-0.000687	0.3758	-0.000592	0.3758	-0.001511	0.3758	-0.001248	0.3758	-0.00065
	0.376	-0.00273	0.376	-0.000584	0.376	-0.000584	0.376	-0.001136	0.376	-0.001172	0.376	-0.000577
	0.3762	-0.002857	0.3762	-0.00044	0.3762	-0.000662	0.3762	-0.000858	0.3762	-0.001131	0.3762	-0.000466
	0.3764	-0.002875	0.3764	-0.000115	0.3764	-0.000709	0.3764	-0.000703	0.3764	-0.001155	0.3764	-0.0004
	0.3766	-0.002859	0.3766	0.00028	0.3766	-0.000736	0.3766	-0.000586	0.3766	-0.001327	0.3766	-0.000294
	0.3768	-0.002788	0.3768	0.000666	0.3768	-0.000773	0.3768	-0.000515	0.3768	-0.001553	0.3768	-0.000227
	0.377	-0.002745	0.377	0.000942	0.377	-0.000847	0.377	-0.000523	0.377	-0.001737	0.377	-0.000148
	0.3772	-0.002627	0.3772	0.001018	0.3772	-0.00098	0.3772	-0.000616	0.3772	-0.001803	0.3772	-0.000123
	0.3774	-0.002401	0.3774	0.001057	0.3774	-0.001175	0.3774	-0.000691	0.3774	-0.001789	0.3774	-0.000182
	0.3776	-0.002225	0.3776	0.001198	0.3776	-0.001372	0.3776	-0.000677	0.3776	-0.001873	0.3776	-0.000183
	0.3778	-0.002155	0.3778	0.001245	0.3778	-0.001499	0.3778	-0.000607	0.3778	-0.001934	0.3778	-0.000158
	0.378	-0.002233	0.378	0.001173	0.378	-0.00158	0.378	-0.000515	0.378	-0.002001	0.378	-0.000141
	0.3782	-0.002316	0.3782	0.00106	0.3782	-0.001506	0.3782	-0.000624	0.3782	-0.002059	0.3782	-0.000107
	0.3784	-0.002406	0.3784	0.001043	0.3784	-0.001316	0.3784	-0.000803	0.3784	-0.002092	0.3784	-0.000102
	0.3786	-0.002501	0.3786	0.001102	0.3786	-0.001084	0.3786	-0.000952	0.3786	-0.002044	0.3786	-9.6e-05
	0.3788	-0.002558	0.3788	0.001129	0.3788	-0.000862	0.3788	-0.001065	0.3788	-0.001876	0.3788	-5.1e-05
	0.379	-0.002636	0.379	0.000986	0.379	-0.000591	0.379	-0.001146	0.379	-0.001682	0.379	4.9e-05
	0.3792	-0.002668	0.3792	0.000827	0.3792	-0.000327	0.3792	-0.001226	0.3792	-0.001594	0.3792	0.000179
	0.3794	-0.002611	0.3794	0.000707	0.3794	-0.000221	0.3794	-0.001367	0.3794	-0.001598	0.3794	0.000238
	0.3796	-0.002481	0.3796	0.000698	0.3796	-0.000148	0.3796	-0.001437	0.3796	-0.001695	0.3796	0.000234
	0.3798	-0.002315	0.3798	0.000737	0.3798	-0.000139	0.3798	-0.001446	0.3798	-0.001764	0.3798	0.000235
	0.38	-0.001968	0.38	0.000711	0.38	-0.000118	0.38	-0.001436	0.38	-0.001755	0.38	0.000303
	0.3802	-0.00159	0.3802	0.00063	0.3802	9e-06	0.3802	-0.001489	0.3802	-0.001593	0.3802	0.000358
	0.3804	-0.001249	0.3804	0.000477	0.3804	0.000263	0.3804	-0.001595	0.3804	-0.001306	0.3804	0.000399
	0.3806	-0.000856	0.3806	0.0004	0.3806	0.000505	0.3806	-0.001655	0.3806	-0.001075	0.3806	0.000376
	0.3808	-0.000504	0.3808	0.000492	0.3808	0.000538	0.3808	-0.0015	0.3808	-0.000954	0.3808	0.000283
	0.381	-0.000295	0.381	0.000551	0.381	0.000484	0.381	-0.001214	0.381	-0.000805	0.381	0.000271
	0.3812	-0.00029	0.3812	0.000515	0.3812	0.00047	0.3812	-0.000994	0.3812	-0.000748	0.3812	0.000236
	0.3814	-0.000261	0.3814	0.00042	0.3814	0.000454	0.3814	-0.000813	0.3814	-0.000687	0.3814	0.000191
	0.3816	-0.000181	0.3816	0.000402	0.3816	0.000517	0.3816	-0.000698	0.3816	-0.000512	0.3816	0.000102
	0.3818	-2e-05	0.3818	0.000507	0.3818	0.000622	0.3818	-0.000556	0.3818	-0.000444	0.3818	1.2e-05
	0.382	6e-05	0.382	0.00065	0.382	0.000719	0.382	-0.000396	0.382	-0.000468	0.382	-3.1e-05
	0.3822	0.000124	0.3822	0.000794	0.3822	0.00075	0.3822	-0.000192	0.3822	-0.000506	0.3822	-4.9e-05
	0.3824	0.000209	0.3824	0.000835	0.3824	0.000692	0.3824	2.2e-05	0.3824	-0.000592	0.3824	-6.3e-05
	0.3826	0.000364	0.3826	0.00082	0.3826	0.000622	0.3826	0.000187	0.3826	-0.000685	0.3826	-0.000164
	0.3828	0.000508	0.3828	0.000818	0.3828	0.00046	0.3828	0.000251	0.3828	-0.000769	0.3828	-0.000282
	0.383	0.000552	0.383	0.000843	0.383	0.000264	0.383	0.000394	0.383	-0.000811	0.383	-0.000372
	0.3832	0.000512	0.3832	0.00078	0.3832	5.9e-05	0.3832	0.000699	0.3832	-0.00073	0.3832	-0.000373
	0.3834	0.00046	0.3834	0.00058	0.3834	-0.000151	0.3834	0.000925	0.3834	-0.000701	0.3834	-0.000365
	0.3836	0.00054	0.3836	0.000397	0.3836	-0.000253	0.3836	0.00102	0.3836	-0.000774	0.3836	-0.000399
	0.3838	0.000687	0.3838	0.000365	0.3838	-0.000339	0.3838	0.001015	0.3838	-0.000857	0.3838	-0.000472
	0.384	0.000807	0.384	0.00033	0.384	-0.000363	0.384	0.000972	0.384	-0.000824	0.384	-0.00056
	0.3842	0.000823	0.3842	0.000269	0.3842	-0.000355	0.3842	0.000947	0.3842	-0.000775	0.3842	-0.000611
	0.3844	0.000882	0.3844	8.9e-05	0.3844	-0.000329	0.3844	0.000852	0.3844	-0.0008	0.3844	-0.000626
	0.3846	0.000993	0.3846	-0.000142	0.3846	-0.000328	0.3846	0.000692	0.3846	-0.000764	0.3846	-0.000668
	0.3848	0.00103	0.3848	-0.000407	0.3848	-0.000386	0.3848	0.000586	0.3848	-0.000691	0.3848	-0.000736
	0.385	0.001025	0.385	-0.000564	0.385	-0.00048	0.385	0.000508	0.385	-0.000564	0.385	-0.000832
	0.3852	0.000995	0.3852	-0.000628	0.3852	-0.000605	0.3852	0.000379	0.3852	-0.000427	0.3852	-0.000924
	0.3854	0.000939	0.3854	-0.000722	0.3854	-0.000771	0.3854	0.000222	0.3854	-0.000279	0.3854	-0.000965
	0.3856	0.000937	0.3856	-0.000874	0.3856	-0.000846	0.3856	4.7e-05	0.3856	-0.000284	0.3856	-0.000976
	0.3858	0.001002	0.3858	-0.000969	0.3858	-0.000846	0.3858	-0.000213	0.3858	-0.000353	0.3858	-0.001021
	0.386	0.001173	0.386	-0.001062	0.386	-0.000778	0.386	-0.00049	0.386	-0.000469	0.386	-0.001092
	0.3862	0.001279	0.3862	-0.001227	0.3862	-0.000686	0.3862	-0.000697	0.3862	-0.000551	0.3862	-0.001148
	0.3864	0.001352	0.3864	-0.001553	0.3864	-0.000631	0.3864	-0.000887	0.3864	-0.000503	0.3864	-0.001227
	0.3866	0.001425	0.3866	-0.00195	0.3866	-0.000632	0.3866	-0.001027	0.3866	-0.000287	0.3866	-0.001291
	0.3868	0.001394	0.3868	-0.002243	0.3868	-0.000574	0.3868	-0.001048	0.3868	-3.6e-05	0.3868	-0.001307
	0.387	0.001298	0.387	-0.002458	0.387	-0.000479	0.387	-0.000997	0.387	0.00016	0.387	-0.00133
	0.3872	0.001171	0.3872	-0.002565	0.3872	-0.000333	0.3872	-0.000921	0.3872	0.000256	0.3872	-0.001332
	0.3874	0.001012	0.3874	-0.002675	0.3874	-0.000196	0.3874	-0.000765	0.3874	0.000221	0.3874	-0.001318
	0.3876	0.000876	0.3876	-0.002768	0.3876	4.7e-05	0.3876	-0.000731	0.3876	0.000175	0.3876	-0.001262
	0.3878	0.00085	0.3878	-0.002751	0.3878	0.000266	0.3878	-0.000819	0.3878	0.000222	0.3878	-0.001241
	0.388	0.000931	0.388	-0.002643	0.388	0.000266	0.388	-0.000936	0.388	0.000252	0.388	-0.001254
	0.3882	0.001015	0.3882	-0.002552	0.3882	0.00011	0.3882	-0.000846	0.3882	0.000355	0.3882	-0.001282
	0.3884	0.001028	0.3884	-0.002498	0.3884	-3.1e-05	0.3884	-0.000625	0.3884	0.000421	0.3884	-0.001289
	0.3886	0.001106	0.3886	-0.002501	0.3886	-0.000288	0.3886	-0.000415	0.3886	0.000452	0.3886	-0.001278
	0.3888	0.001208	0.3888	-0.002461	0.3888	-0.000562	0.3888	-0.00031	0.3888	0.00027	0.3888	-0.001316
	0.389	0.001267	0.389	-0.002337	0.389	-0.000741	0.389	-0.000189	0.389	8.8e-05	0.389	-0.001416
	0.3892	0.001299	0.3892	-0.002208	0.3892	-0.000812	0.3892	-9e-06	0.3892	6.4e-05	0.3892	-0.001474
	0.3894	0.001308	0.3894	-0.002063	0.3894	-0.000857	0.3894	0.000209	0.3894	9.8e-05	0.3894	-0.001484
	0.3896	0.001293	0.3896	-0.001944	0.3896	-0.000891	0.3896	0.000319	0.3896	0.000195	0.3896	-0.001452
	0.3898	0.001139	0.3898	-0.001936	0.3898	-0.00091	0.3898	0.000337	0.3898	0.000314	0.3898	-0.001438
	0.39	0.000932	0.39	-0.001881	0.39	-0.001043	0.39	0.000373	0.39	0.000291	0.39	-0.001477
	0.3902	0.000621	0.3902	-0.001753	0.3902	-0.001211	0.3902	0.000453	0.3902	0.000221	0.3902	-0.001485
	0.3904	0.00026	0.3904	-0.001609	0.3904	-0.001425	0.3904	0.00054	0.3904	9.8e-05	0.3904	-0.001484
	0.3906	-0.000157	0.3906	-0.0015	0.3906	-0.001552	0.3906	0.000521	0.3906	-5.2e-05	0.3906	-0.001451
	0.3908	-0.000375	0.3908	-0.001557	0.3908	-0.001544	0.3908	0.000417	0.3908	-0.000139	0.3908	-0.001383
	0.391	-0.000505	0.391	-0.001644	0.391	-0.001517	0.391	0.000266	0.391	-0.000185	0.391	-0.001282
	0.3912	-0.000572	0.3912	-0.001553	0.3912	-0.001412	0.3912	9.4e-05	0.3912	-0.000211	0.3912	-0.001233
	0.3914	-0.000631	0.3914	-0.001451	0.3914	-0.001332	0.3914	-8.5e-05	0.3914	-0.00031	0.3914	-0.001169
	0.3916	-0.000711	0.3916	-0.001419	0.3916	-0.001361	0.3916	-0.000198	0.3916	-0.000446	0.3916	-0.001053
	0.3918	-0.000806	0.3918	-0.001427	0.3918	-0.001443	0.3918	-0.000293	0.3918	-0.000441	0.3918	-0.000946
	0.392	-0.000952	0.392	-0.001567	0.392	-0.001423	0.392	-0.000452	0.392	-0.000342	0.392	-0.000839
	0.3922	-0.000999	0.3922	-0.001624	0.3922	-0.001351	0.3922	-0.00067	0.3922	-0.000304	0.3922	-0.000826
	0.3924	-0.000987	0.3924	-0.00163	0.3924	-0.001355	0.3924	-0.000941	0.3924	-0.000321	0.3924	-0.000781
	0.3926	-0.00104	0.3926	-0.001619	0.3926	-0.001269	0.3926	-0.001059	0.3926	-0.000295	0.3926	-0.000647
	0.3928	-0.001104	0.3928	-0.001533	0.3928	-0.001114	0.3928	-0.001119	0.3928	-8.6e-05	0.3928	-0.000528
	0.393	-0.001126	0.393	-0.001498	0.393	-0.000913	0.393	-0.001283	0.393	4.4e-05	0.393	-0.00042
	0.3932	-0.001127	0.3932	-0.001415	0.3932	-0.000593	0.3932	-0.001466	0.3932	8.2e-05	0.3932	-0.000389
	0.3934	-0.001108	0.3934	-0.001293	0.3934	-0.000315	0.3934	-0.001643	0.3934	7.7e-05	0.3934	-0.000374
	0.3936	-0.001062	0.3936	-0.001036	0.3936	-0.00015	0.3936	-0.001757	0.3936	0.000162	0.3936	-0.000369
	0.3938	-0.001129	0.3938	-0.000946	0.3938	-8e-05	0.3938	-0.001776	0.3938	0.000262	0.3938	-0.00031
	0.394	-0.001199	0.394	-0.000932	0.394	-7.5e-05	0.394	-0.001688	0.394	0.000318	0.394	-0.00019
	0.3942	-0.001232	0.3942	-0.000806	0.3942	-6e-05	0.3942	-0.001617	0.3942	0.000374	0.3942	-0.00011
	0.3944	-0.001253	0.3944	-0.000578	0.3944	-2e-05	0.3944	-0.001503	0.3944	0.000362	0.3944	-6.1e-05
	0.3946	-0.001231	0.3946	-0.000325	0.3946	7.5e-05	0.3946	-0.001347	0.3946	0.000309	0.3946	-1e-05
	0.3948	-0.001261	0.3948	-9e-05	0.3948	0.000134	0.3948	-0.00116	0.3948	0.000222	0.3948	0.000109
	0.395	-0.001289	0.395	0.000121	0.395	0.000204	0.395	-0.001019	0.395	8.6e-05	0.395	0.000229
	0.3952	-0.001247	0.3952	0.000222	0.3952	0.000373	0.3952	-0.000936	0.3952	-7.9e-05	0.3952	0.000303
	0.3954	-0.001191	0.3954	0.000375	0.3954	0.000531	0.3954	-0.000759	0.3954	-0.000181	0.3954	0.000354
	0.3956	-0.001218	0.3956	0.000527	0.3956	0.000657	0.3956	-0.000539	0.3956	-0.000184	0.3956	0.000404
	0.3958	-0.001293	0.3958	0.000621	0.3958	0.000687	0.3958	-0.000244	0.3958	-0.000135	0.3958	0.000466
	0.396	-0.001367	0.396	0.000737	0.396	0.000616	0.396	8.7e-05	0.396	-8.7e-05	0.396	0.000528
	0.3962	-0.001421	0.3962	0.000936	0.3962	0.000457	0.3962	0.000321	0.3962	-2.9e-05	0.3962	0.000606
	0.3964	-0.001398	0.3964	0.001267	0.3964	0.00039	0.3964	0.000466	0.3964	-6.3e-05	0.3964	0.00068
	0.3966	-0.001406	0.3966	0.001622	0.3966	0.000395	0.3966	0.000563	0.3966	-0.0002	0.3966	0.000695
	0.3968	-0.001485	0.3968	0.001958	0.3968	0.000343	0.3968	0.000558	0.3968	-0.000415	0.3968	0.000755
	0.397	-0.001456	0.397	0.002177	0.397	0.000278	0.397	0.000539	0.397	-0.000559	0.397	0.000851
	0.3972	-0.001312	0.3972	0.0023	0.3972	4.3e-05	0.3972	0.000512	0.3972	-0.000599	0.3972	0.00088
	0.3974	-0.001189	0.3974	0.00242	0.3974	-0.000163	0.3974	0.000454	0.3974	-0.000566	0.3974	0.00086
	0.3976	-0.001105	0.3976	0.002554	0.3976	-0.000347	0.3976	0.000451	0.3976	-0.000548	0.3976	0.000799
	0.3978	-0.001025	0.3978	0.002582	0.3978	-0.000569	0.3978	0.000463	0.3978	-0.000622	0.3978	0.000808
	0.398	-0.001074	0.398	0.002468	0.398	-0.000626	0.398	0.00059	0.398	-0.000698	0.398	0.000862
	0.3982	-0.001223	0.3982	0.002291	0.3982	-0.000547	0.3982	0.000589	0.3982	-0.000763	0.3982	0.000922
	0.3984	-0.001341	0.3984	0.002226	0.3984	-0.000312	0.3984	0.000438	0.3984	-0.000781	0.3984	0.000964
	0.3986	-0.001406	0.3986	0.002245	0.3986	-2.5e-05	0.3986	0.0003	0.3986	-0.000711	0.3986	0.000997
	0.3988	-0.001485	0.3988	0.002227	0.3988	0.000211	0.3988	0.0002	0.3988	-0.000547	0.3988	0.001049
	0.399	-0.001515	0.399	0.002162	0.399	0.00043	0.399	9e-05	0.399	-0.000387	0.399	0.001142
	0.3992	-0.001496	0.3992	0.002052	0.3992	0.000602	0.3992	-9.1e-05	0.3992	-0.000331	0.3992	0.001233
[truncated: 13,003 more rows]

## Sheet: Figure 3c
	Sample pH value
	-0.8		1		2.1		3.4		4.6		5.4
	Frequency (Hz)	NMR signal (a.u.)	Frequency (Hz)	NMR signal (a.u.)	Frequency (Hz)	NMR signal (a.u.)	Frequency (Hz)	NMR signal (a.u.)	Frequency (Hz)	NMR signal (a.u.)	Frequency (Hz)	NMR signal (a.u.)
	301716	-729322	301716	-1337307	301716	-14936068	301716	-17829892	301716	-65843	301716	-677987
	301685	-935040	301685	-2296447	301685	-11655293	301685	-15293037	301685	-427360	301685	-854586
	301655	-962554	301655	-2944335	301655	-9330273	301655	-12720960	301655	-706327	301655	-1094181
	301624	-924597	301624	-3306393	301624	-6714771	301624	-11767392	301624	-791645	301624	-1371337
	301594	-937957	301594	-3156127	301594	-1286066	301594	-11214166	301594	-623820	301594	-1564087
	301563	-838758	301563	-1994190	301563	3025876	301563	-8922253	301563	-508173	301563	-1611022
	301533	-656751	301533	-815437	301533	2258342	301533	-7655344	301533	-315155	301533	-1492534
	301502	-619750	301502	-135194	301502	-83590	301502	-8846256	301502	-84782	301502	-1359684
	301472	-674456	301472	865391	301472	-1969818	301472	-10877146	301472	43969	301472	-1271758
	301442	-612865	301442	1913879	301442	-1412886	301442	-11250423	301442	274689	301442	-1206113
	301411	-343622	301411	2362873	301411	1479528	301411	-10495813	301411	643863	301411	-1214713
	301381	-43859	301381	1727267	301381	3584708	301381	-10233385	301381	963629	301381	-1361339
	301350	10692	301350	-83854	301350	4440306	301350	-12235988	301350	947652	301350	-1586637
	301320	-170088	301320	-1656925	301320	3602335	301320	-14559894	301320	562077	301320	-1592476
	301289	-395033	301289	-2356899	301289	1668234	301289	-13273630	301289	8685	301289	-1485927
	301259	-470249	301259	-1893748	301259	-424047	301259	-9225102	301259	-333431	301259	-1479722
	301228	-299259	301228	-1071010	301228	-904545	301228	-4458250	301228	-123877	301228	-1537871
	301198	-200722	301198	-986339	301198	496472	301198	-2448493	301198	328586	301198	-1570496
	301168	-444734	301168	-2298414	301168	71829	301168	-3913993	301168	576051	301168	-1554898
	301137	-632775	301137	-4651479	301137	-5041954	301137	-7011277	301137	594751	301137	-1516233
	301107	-430454	301107	-7115572	301107	-11432466	301107	-8500462	301107	577380	301107	-1451065
	301076	-180437	301076	-8518517	301076	-13071493	301076	-7666355	301076	610536	301076	-1366058
	301046	-164016	301046	-7651762	301046	-10274600	301046	-6655336	301046	671444	301046	-1166402
	301015	-265342	301015	-5454764	301015	-10240750	301015	-5994492	301015	787508	301015	-950329
	300985	-668476	300985	-3854976	300985	-15219157	300985	-6736683	300985	692468	300985	-951204
	300954	-1253515	300954	-4012366	300954	-19806786	300954	-8690128	300954	82478	300954	-1057727
	300924	-1606846	300924	-4329668	300924	-18138635	300924	-9932607	300924	-795509	300924	-1002621
	300894	-1649448	300894	-3554284	300894	-9373465	300894	-10009058	300894	-1407061	300894	-859461
	300863	-1650470	300863	-2883543	300863	-1102119	300863	-9425534	300863	-1667984	300863	-800418
	300833	-2043805	300833	-2461916	300833	-777839	300833	-8250067	300833	-1616020	300833	-866981
	300802	-2651476	300802	-2062207	300802	-4233219	300802	-6600021	300802	-1188931	300802	-952309
	300772	-2964620	300772	-1855317	300772	-5934312	300772	-4523823	300772	-597399	300772	-950895
	300741	-3016770	300741	-1803864	300741	-7090508	300741	-3532261	300741	-30359	300741	-955416
	300711	-2994449	300711	-2284561	300711	-6848363	300711	-5144240	300711	602630	300711	-1051961
	300680	-2809014	300680	-2867592	300680	-4546618	300680	-8171394	300680	1211794	300680	-1202172
	300650	-2478294	300650	-3079957	300650	-6043657	300650	-10231438	300650	1652082	300650	-1341935
	300620	-1876637	300620	-3896215	300620	-12465690	300620	-11493698	300620	1919993	300620	-1426719
	300589	-1349151	300589	-5055790	300589	-17528398	300589	-12346790	300589	1896022	300589	-1487518
	300559	-1246449	300559	-5597303	300559	-18442053	300559	-13589042	300559	1558272	300559	-1516290
	300528	-1149913	300528	-5311392	300528	-11572073	300528	-13503505	300528	1141592	300528	-1471261
	300498	-862540	300498	-3717162	300498	1140020	300498	-11890047	300498	758487	300498	-1352854
	300467	-618056	300467	-1136694	300467	9398417	300467	-11294390	300467	575606	300467	-1282394
	300437	-422059	300437	985503	300437	12095927	300437	-10985631	300437	734185	300437	-1289142
	300406	-296490	300406	2215440	300406	9076913	300406	-8368969	300406	1025632	300406	-1383341
	300376	-343576	300376	2990303	300376	479298	300376	-7015997	300376	1234791	300376	-1548118
	300346	-325315	300346	3114205	300346	-5110099	300346	-8860536	300346	1093654	300346	-1669022
	300315	-236656	300315	3177232	300315	-5137415	300315	-10381307	300315	757210	300315	-1775174
	300285	-276716	300285	4346599	300285	-4334589	300285	-11917367	300285	541231	300285	-1895900
	300254	-450369	300254	6068522	300254	-3196813	300254	-14605208	300254	264062	300254	-2088879
	300224	-586740	300224	6532556	300224	-4309213	300224	-17127140	300224	-86331	300224	-2352806
	300193	-843666	300193	6617225	300193	-3903214	300193	-18456315	300193	-408910	300193	-2513039
	300163	-1237394	300163	6145938	300163	4687218	300163	-19679119	300163	-498558	300163	-2480739
	300132	-1506748	300132	4982156	300132	12263265	300132	-19649882	300132	-422890	300132	-2192956
	300102	-1754918	300102	4043119	300102	12969390	300102	-15417830	300102	-421104	300102	-1839540
	300072	-1943839	300072	3579173	300072	9067998	300072	-8902256	300072	-424656	300072	-1678091
	300041	-2085533	300041	3144908	300041	2763125	300041	-3862946	300041	-384017	300041	-1608578
	300011	-2215307	300011	2016215	300011	-4419591	300011	552160	300011	-88543	300011	-1448339
	299980	-2155418	299980	328290	299980	-8748273	299980	3805165	299980	414492	299980	-1247143
	299950	-1754480	299950	-1113345	299950	-8938515	299950	3955804	299950	533052	299950	-1129422
	299919	-1391069	299919	-1674836	299919	-6694833	299919	1264542	299919	149945	299919	-1089504
	299889	-1380342	299889	-2008361	299889	-1987248	299889	-1998751	299889	-147400	299889	-1110503
	299858	-1348199	299858	-3210721	299858	1756920	299858	-5394571	299858	-284518	299858	-1158750
	299828	-1146394	299828	-4141421	299828	919991	299828	-7768227	299828	-367111	299828	-1167511
	299798	-979927	299798	-3385272	299798	-5043113	299798	-4620955	299798	-497004	299798	-1185789
	299767	-1047285	299767	-1681077	299767	-8013819	299767	535403	299767	-668092	299767	-1228718
	299737	-1000367	299737	214417	299737	-4194601	299737	2613596	299737	-819470	299737	-1243497
	299706	-641990	299706	1194156	299706	-2920065	299706	3149950	299706	-1052006	299706	-1238715
	299676	-130360	299676	-198862	299676	-8217160	299676	2565426	299676	-1453507	299676	-1163487
	299645	473203	299645	-3432814	299645	-18723243	299645	1984577	299645	-1771488	299645	-1079967
	299615	716806	299615	-5611089	299615	-28742001	299615	997554	299615	-1729281	299615	-1101818
	299584	485834	299584	-6176275	299584	-34444158	299584	-2328053	299584	-1409933	299584	-1213527
	299554	139028	299554	-6198194	299554	-32631242	299554	-7451575	299554	-1042224	299554	-1238652
	299524	-195765	299524	-5469339	299524	-28271489	299524	-10646513	299524	-604769	299524	-1086009
	299493	-283654	299493	-3618032	299493	-30646031	299493	-11277087	299493	-64536	299493	-834217
	299463	-63163	299463	-1450733	299463	-35349496	299463	-11112878	299463	107249	299463	-745716
	299432	150113	299432	121060	299432	-34457008	299432	-12293657	299432	-75630	299432	-975958
	299402	-48384	299402	486854	299402	-29268548	299402	-13772804	299402	-446173	299402	-1325356
	299371	-532162	299371	-54384	299371	-21840444	299371	-12295868	299371	-803876	299371	-1638185
	299341	-859391	299341	-1160847	299341	-12831549	299341	-10545373	299341	-787148	299341	-1861044
	299310	-943234	299310	-1721782	299310	-6083340	299310	-10607489	299310	-462452	299310	-1948917
	299280	-948433	299280	-1579132	299280	-8303560	299280	-11456009	299280	-83487	299280	-1866882
	299250	-1073816	299250	-1867250	299250	-13652942	299250	-12597222	299250	-80318	299250	-1634862
	299219	-1265319	299219	-2142176	299219	-12802687	299219	-13226656	299219	-275240	299219	-1341727
	299189	-1276008	299189	-1821184	299189	-10853987	299189	-14018145	299189	-403931	299189	-1151856
	299158	-1142001	299158	-1812248	299158	-9338456	299158	-17142394	299158	-497385	299158	-1184887
	299128	-1059249	299128	-2386323	299128	-5564294	299128	-19538089	299128	-472601	299128	-1358114
	299097	-1052684	299097	-2662263	299097	-3206287	299097	-19615056	299097	-182573	299097	-1413261
	299067	-1079386	299067	-2302003	299067	-5897152	299067	-19046198	299067	260142	299067	-1302486
	299037	-1011639	299037	-1625483	299037	-7348163	299037	-18790087	299037	601081	299037	-1114449
	299006	-768323	299006	-512577	299006	-6256681	299006	-16641263	299006	894590	299006	-936633
	298976	-488382	298976	787325	298976	-4488620	298976	-12921854	298976	1095959	298976	-911705
	298945	-505396	298945	1719053	298945	1295029	298945	-12768727	298945	1199926	298945	-961164
	298915	-1080713	298915	2398672	298915	6061395	298915	-15620676	298915	1156872	298915	-1016207
	298884	-1920384	298884	2861427	298884	4685265	298884	-14977805	298884	934821	298884	-926643
	298854	-2541808	298854	2555173	298854	4033307	298854	-10420249	298854	443027	298854	-717797
	298823	-2628821	298823	2009293	298823	5603367	298823	-7079510	298823	-28593	298823	-575439
	298793	-2200978	298793	1811094	298793	4999001	298793	-4760799	298793	73652	298793	-551528
	298763	-1549640	298763	640784	298763	-2076764	298763	-3849731	298763	441266	298763	-690467
	298732	-1106272	298732	-548637	298732	-14829641	298732	-5366910	298732	412275	298732	-841211
	298702	-1065434	298702	-1140038	298702	-23559918	298702	-6810825	298702	423386	298702	-891688
	298671	-953400	298671	-1927268	298671	-21713268	298671	-5913395	298671	988454	298671	-1092118
	298641	-578453	298641	-3119730	298641	-12315690	298641	-2911980	298641	1818855	298641	-1344226
	298610	-544780	298610	-4516671	298610	337389	298610	367633	298610	2340310	298610	-1390922
	298580	-1047664	298580	-5344329	298580	7313218	298580	1797304	298580	2262878	298580	-1284348
	298549	-1544125	298549	-4578459	298549	4568066	298549	-281206	298549	1701841	298549	-1110236
	298519	-1749571	298519	-3236358	298519	-4382005	298519	-4493496	298519	1139130	298519	-1123996
	298489	-1621653	298489	-2905287	298489	-12609227	298489	-7725144	298489	864578	298489	-1310746
	298458	-1322266	298458	-2455849	298458	-13724918	298458	-10621633	298458	828844	298458	-1487211
	298428	-1007339	298428	-2098830	298428	-9052545	298428	-14484475	298428	1073245	298428	-1593812
	298397	-814992	298397	-3749218	298397	-5071445	298397	-16634959	298397	1535111	298397	-1552082
	298367	-750800	298367	-6105680	298367	-2938639	298367	-15884899	298367	1985509	298367	-1469309
	298336	-943656	298336	-6853215	298336	-2506811	298336	-15305740	298336	2071667	298336	-1523787
	298306	-1266563	298306	-6072131	298306	-4294492	298306	-17098491	298306	1934183	298306	-1644207
	298275	-1578961	298275	-5442540	298275	-5398974	298275	-20441728	298275	1951536	298275	-1689179
	298245	-1525275	298245	-5296363	298245	-3365050	298245	-23755956	298245	2104875	298245	-1642570
	298215	-1038722	298215	-4414427	298215	5239549	298215	-25863509	298215	2204895	298215	-1567891
	298184	-499314	298184	-3163801	298184	16489889	298184	-26189514	298184	1869329	298184	-1508756
	298154	61153	298154	-2946418	298154	20972168	298154	-23892615	298154	1166689	298154	-1450851
	298123	492943	298123	-3521377	298123	16892791	298123	-20204065	298123	553696	298123	-1388056
	298093	659365	298093	-3870535	298093	10471823	298093	-17113874	298093	-147677	298093	-1269899
	298062	690013	298062	-3819383	298062	6633419	298062	-14199217	298062	-1107274	298062	-1090546
	298032	624583	298032	-3085099	298032	6178167	298032	-12548259	298032	-1861754	298032	-790437
	298001	180096	298001	-1940192	298001	10173048	298001	-13996419	298001	-2276661	298001	-511584
	297971	-429592	297971	-537108	297971	17790372	297971	-18007736	297971	-2798895	297971	-486423
	297941	-789531	297941	1632047	297941	23205714	297941	-20242723	297941	-3182150	297941	-519688
	297910	-923945	297910	2884236	297910	23475378	297910	-15723625	297910	-3055800	297910	-497875
	297880	-816505	297880	2121559	297880	18162685	297880	-7110817	297880	-2700673	297880	-526426
	297849	-501577	297849	1438405	297849	9820145	297849	-1421127	297849	-2461934	297849	-610981
	297819	-399516	297819	1814468	297819	1728381	297819	-425859	297819	-2228646	297819	-639358
	297788	-585815	297788	1627312	297788	-2806082	297788	-1142944	297788	-2119987	297788	-728431
	297758	-616044	297758	-247296	297758	-3284634	297758	-1051050	297758	-2311339	297758	-1107972
	297727	-237633	297727	-2732771	297727	-2228386	297727	-1133636	297727	-2351977	297727	-1559385
	297697	231347	297697	-4558547	297697	-5602960	297697	-2341402	297697	-1713967	297697	-1840901
	297667	523493	297667	-5003818	297667	-9080241	297667	-4258537	297667	-617991	297667	-1944386
	297636	525003	297636	-4397518	297636	-9099302	297636	-7948825	297636	217279	297636	-1939834
	297606	425698	297606	-3664465	297606	-5723051	297606	-12345133	297606	563402	297606	-1969280
	297575	133133	297575	-3571438	297575	-3819382	297575	-15348716	297575	638580	297575	-2068552
	297545	-293374	297545	-3578488	297545	-4142947	297545	-16399036	297545	323761	297545	-2170086
	297514	-496083	297514	-3818919	297514	-1882878	297514	-17034611	297514	-316693	297514	-2130524
	297484	-313978	297484	-4446992	297484	-2385273	297484	-17506761	297484	-773417	297484	-1915262
	297453	111837	297453	-5353927	297453	-2656324	297453	-17527206	297453	-944278	297453	-1617590
	297423	333216	297423	-5341386	297423	2366590	297423	-15924748	297423	-775132	297423	-1419672
	297393	177006	297393	-3191709	297393	9138744	297393	-10602805	297393	-340538	297393	-1276825
	297362	-17864	297362	-1119316	297362	15301921	297362	-4975843	297362	97822	297362	-1050031
	297332	-133387	297332	-887253	297332	19289661	297332	-1868237	297332	148041	297332	-839754
	297301	-459164	297301	-789739	297301	16545209	297301	-780216	297301	-74915	297301	-704800
	297271	-691779	297271	324580	297271	9021244	297271	-3116115	297271	-49269	297271	-594418
	297240	-725019	297240	940288	297240	1740516	297240	-5939832	297240	265767	297240	-555505
	297210	-934198	297210	328767	297210	-3200810	297210	-5996749	297210	579861	297210	-523488
	297179	-1273985	297179	-875096	297179	-5978874	297179	-6125456	297179	719917	297179	-554051
	297149	-1463181	297149	-2688783	297149	-7668713	297149	-6683004	297149	717528	297149	-739418
	297119	-1414017	297119	-5098778	297119	-8335956	297119	-5915742	297119	649389	297119	-964340
	297088	-1308166	297088	-5897224	297088	-7090296	297088	-5082619	297088	696770	297088	-1168012
	297058	-1083435	297058	-4841172	297058	-6145017	297058	-5306312	297058	762502	297058	-1174606
	297027	-356769	297027	-4083165	297027	-5779187	297027	-4994977	297027	1041206	297027	-880499
	296997	192875	296997	-5129737	296997	-3534703	296997	-3412454	296997	1286115	296997	-507430
	296966	3123	296966	-7641056	296966	-3259563	296966	-1903097	296966	1121036	296966	-315124
	296936	-273072	296936	-9338022	296936	-8228412	296936	-1376297	296936	759303	296936	-226755
	296905	-210507	296905	-8536770	296905	-18083302	296905	-1981489	296905	334432	296905	-216546
	296875	59664	296875	-7314393	296875	-29141864	296875	-3177717	296875	-17293	296875	-252473
	296845	114833	296845	-8048123	296845	-33270095	296845	-5571751	296845	-166714	296845	-367921
	296814	-362606	296814	-8914601	296814	-25862944	296814	-10942888	296814	-44168	296814	-611406
	296784	-1010142	296784	-6520866	296784	-11844644	296784	-17201441	296784	55253	296784	-877019
	296753	-1309898	296753	-1971587	296753	-2304213	296753	-20606471	296753	79290	296753	-1122049
	296723	-1321283	296723	1306015	296723	2858066	296723	-21275736	296723	143431	296723	-1286410
	296692	-1652213	296692	2130494	296692	6601796	296692	-19019456	296692	241520	296692	-1299890
	296662	-2006992	296662	468930	296662	9806415	296662	-12321520	296662	254983	296662	-1348767
	296631	-1847635	296631	-2016166	296631	12624437	296631	-4318062	296631	263467	296631	-1500093
	296601	-1450216	296601	-2028081	296601	12849311	296601	-858763	296601	370997	296601	-1528463
	296571	-1036581	296571	464680	296571	8939349	296571	-2312967	296571	410091	296571	-1489660
	296540	-618766	296540	3276869	296540	2718334	296540	-3219909	296540	179216	296540	-1602714
	296510	-326766	296510	4621371	296510	-3275719	296510	-2415435	296510	-30601	296510	-1747856
	296479	-468513	296479	4803640	296479	-8828820	296479	-3420575	296479	-192824	296479	-1634006
	296449	-965982	296449	4477838	296449	-12347829	296449	-4073319	296449	-425805	296449	-1429433
	296418	-1495006	296418	3565948	296418	-13078085	296418	-1365859	296418	-818587	296418	-1320926
	296388	-1714900	296388	1849852	296388	-17646049	296388	-15821	296388	-1557144	296388	-1247012
	296357	-1242726	296357	-840604	296357	-21852651	296357	-3040639	296357	-2007822	296357	-1136956
	296327	-294040	296327	-2093169	296327	-19221105	296327	-7477914	296327	-1851235	296327	-1057101
	296297	197589	296297	-2150334	296297	-15116121	296297	-7036844	296297	-1354533	296297	-940245
	296266	-178735	296266	-3565498	296266	-16956734	296266	-2368762	296266	-890170	296266	-853306
	296236	-736109	296236	-5317126	296236	-24562037	296236	797192	296236	-587472	296236	-980076
	296205	-895053	296205	-5620855	296205	-31482765	296205	29525	296205	-282678	296205	-1198575
	296175	-871626	296175	-5194613	296175	-32847706	296175	-3892246	296175	41571	296175	-1284620
	296144	-909203	296144	-4501968	296144	-32138567	296144	-9371186	296144	354987	296144	-1296917
	296114	-1119095	296114	-3111187	296114	-33810626	296114	-12423521	296114	479484	296114	-1279461
	296083	-1287807	296083	-1542347	296083	-35468917	296083	-9455693	296083	552894	296083	-1162975
	296053	-1167278	296053	-706784	296053	-38889595	296053	-2744382	296053	724364	296053	-1160282
	296023	-933662	296023	-414422	296023	-36325051	296023	2513506	296023	845956	296023	-1302122
	295992	-751099	295992	-56202	295992	-25672345	295992	5038727	295992	1069737	295992	-1369574
	295962	-680835	295962	465633	295962	-12631894	295962	7089149	295962	1021795	295962	-1283071
	295931	-761763	295931	53432	295931	-4572278	295931	9758702	295931	700906	295931	-1136946
	295901	-942468	295901	-705252	295901	-5818319	295901	12254537	295901	579531	295901	-1105596
	295870	-1098386	295870	-2538294	295870	-9696396	295870	12233546	295870	554880	295870	-1231302
	295840	-1176668	295840	-6668754	295840	-8910527	295840	11929556	295840	359835	295840	-1200846
	295809	-1246017	295809	-11313538	295809	-6840096	295809	11992247	295809	-13205	295809	-1064535
	295779	-1059377	295779	-13864991	295779	-5269192	295779	10232476	295779	-299549	295779	-1022568
	295749	-226917	295749	-13660708	295749	-8143016	295749	7707596	295749	-264004	295749	-1110378
	295718	787864	295718	-10359973	295718	-16944277	295718	4546266	295718	-62652	295718	-1346856
	295688	1172725	295688	-6056112	295688	-23102187	295688	-2010114	295688	-121039	295688	-1502016
	295657	870955	295657	-3704633	295657	-22282404	295657	-13314790	295657	-169316	295657	-1362206
	295627	525308	295627	-2668002	295627	-16944444	295627	-24188397	295627	235591	295627	-1090069
	295596	403240	295596	-2863848	295596	-12153730	295596	-28930646	295596	634370	295596	-905921
	295566	314994	295566	-3823842	295566	-5694669	295566	-30194998	295566	683208	295566	-858834
	295535	-91913	295535	-4569453	295535	2065743	295535	-30134367	295535	822254	295535	-859290
	295505	-802733	295505	-5308867	295505	2927409	295505	-28782530	295505	1197476	295505	-875037
	295475	-1176669	295475	-5498991	295475	-1582881	295475	-24915071	295475	1607048	295475	-821156
	295444	-1149354	295444	-3583530	295444	8977	295444	-18883150	295444	2092452	295444	-793672
	295414	-989342	295414	48259	295414	8921483	295414	-14933132	295414	2367069	295414	-807256
	295383	-946603	295383	2150308	295383	12114326	295383	-15022499	295383	2128625	295383	-724288
	295353	-901567	295353	1210085	295353	5810425	295353	-18940603	295353	1390622	295353	-482653
	295322	-745262	295322	-1076812	295322	-582665	295322	-24832859	295322	686069	295322	-247115
	295292	-457148	295292	-2849372	295292	-972125	295292	-26775502	295292	361301	295292	-292069
	295261	-139063	295261	-2779267	295261	3253970	295261	-25434195	295261	127430	295261	-431466
	295231	-53268	295231	-1531671	295231	6813427	295231	-21429808	295231	181476	295231	-569577
	295201	-238311	295201	-1090978	295201	9339808	295201	-15071829	295201	485614	295201	-792238
	295170	-237547	295170	-1367096	295170	14010810	295170	-9330714	295170	669548	295170	-1035120
	295140	-15971	295140	-1270353	295140	13015001	295140	-7490118	295140	682963	295140	-1333242
	295109	-152736	295109	-427093	295109	3171923	295109	-11470134	295109	711515	295109	-1641661
	295079	-614766	295079	1287725	295079	-7000004	295079	-13966123	295079	651199	295079	-1787851
	295048	-1039515	295048	2315361	295048	-14868852	295048	-12362279	295048	236526	295048	-1813993
	295018	-1283033	295018	2430022	295018	-14530053	295018	-11297502	295018	-405989	295018	-1816240
	294987	-1372165	294987	2047933	294987	-7265757	294987	-12988937	294987	-1082565	294987	-1869244
	294957	-1392781	294957	1364032	294957	-3230683	294957	-13997924	294957	-1702574	294957	-1705011
	294927	-1545398	294927	1934213	294927	-4707629	294927	-12280720	294927	-2060289	294927	-1304435
	294896	-1690860	294896	4581967	294896	-6057942	294896	-9266201	294896	-2080669	294896	-1027595
	294866	-1762682	294866	7053654	294866	-10511858	294866	-8069722	294866	-1724710	294866	-985688
	294835	-1751493	294835	7813418	294835	-16141338	294835	-8687635	294835	-1337823	294835	-1127819
	294805	-1925565	294805	7762293	294805	-18945624	294805	-10255373	294805	-1295893	294805	-1428354
	294774	-2476512	294774	6710073	294774	-19689329	294774	-13393084	294774	-1630214	294774	-1744117
	294744	-3065513	294744	4716330	294744	-21480950	294744	-16947319	294744	-1963931	294744	-1886466
	294713	-3239093	294713	2345475	294713	-20797710	294713	-18827874	294713	-1944564	294713	-1826453
	294683	-2749391	294683	804508	294683	-16012575	294683	-16889639	294683	-1789866	294683	-1692804
	294653	-1940106	294653	958439	294653	-9127954	294653	-10234485	294653	-1446433	294653	-1623060
	294622	-1491168	294622	304804	294622	1897054	294622	-1464573	294622	-964880	294622	-1744295
	294592	-1450174	294592	-1824754	294592	9812194	294592	3854571	294592	-702908	294592	-1918658
	294561	-1367060	294561	-3617875	294561	10560127	294561	4652603	294561	-425184	294561	-1943594
	294531	-863101	294531	-3955960	294531	7832804	294531	4356292	294531	112683	294531	-1762924
	294500	-332669	294500	-2851142	294500	5088947	294500	685617	294500	566804	294500	-1593906
	294470	-92874	294470	-1469433	294470	1804785	294470	-5448430	294470	949387	294470	-1408044
	294439	-22752	294439	-1456433	294439	288774	294439	-9593120	294439	1291207	294439	-1087037
	294409	-381049	294409	-2112729	294409	-357450	294409	-10880578	294409	1230765	294409	-890963
	294379	-1006817	294379	-2142456	294379	-1757723	294379	-7800678	294379	837519	294379	-893332
	294348	-1369896	294348	-1692372	294348	-2080340	294348	-3292337	294348	595718	294348	-1063980
	294318	-1542132	294318	-294544	294318	-2502867	294318	-761933	294318	525604	294318	-1344087
	294287	-1401225	294287	1573561	294287	-6892392	294287	209764	294287	626028	294287	-1524315
	294257	-969019	294257	4161944	294257	-16138398	294257	389476	294257	931972	294257	-1664645
	294226	-487153	294226	6656155	294226	-24244074	294226	-633134	294226	957628	294226	-1747404
	294196	-237584	294196	8072020	294196	-21774985	294196	-591931	294196	881643	294196	-1571206
	294165	-375719	294165	9221605	294165	-17044846	294165	851894	294165	1106688	294165	-1212019
	294135	-596461	294135	9913182	294135	-19941909	294135	1466200	294135	1082355	294135	-884737
	294105	-817236	294105	9454411	294105	-23056390	294105	709600	294105	637748	294105	-738913
	294074	-886779	294074	8089464	294074	-22867972	294074	445086	294074	56625	294074	-776032
	294044	-974757	294044	5879826	294044	-19568162	294044	1116428	294044	-443508	294044	-853935
	294013	-1340858	294013	3519375	294013	-10025160	294013	850122	294013	-736687	294013	-874051
	293983	-1843378	293983	1729199	293983	3188933	293983	-164865	293983	-933467	293983	-916235
	293952	-2402838	293952	-230200	293952	14828160	293952	-3152616	293952	-1122916	293952	-970881
	293922	-2972574	293922	-2686940	293922	17968001	293922	-7971915	293922	-1248656	293922	-1128305
	293891	-3082822	293891	-4547728	293891	14583926	293891	-13431790	293891	-1100995	293891	-1191143
	293861	-2555241	293861	-7036404	293861	9399861	293861	-16464106	293861	-732165	293861	-1015856
	293831	-1751658	293831	-7985279	293831	2904744	293831	-15195818	293831	-478157	293831	-851889
	293800	-1286431	293800	-5215847	293800	-685046	293800	-12858793	293800	-301797	293800	-965531
	293770	-1120691	293770	-1744970	293770	133844	293770	-12602328	293770	-206154	293770	-1370038
	293739	-1052590	293739	444447	293739	3447384	293739	-12884675	293739	-303300	293739	-1818515
	293709	-798150	293709	1184489	293709	1911088	293709	-12057581	293709	-136542	293709	-1899329
	293678	-477721	293678	1122528	293678	-7877068	293678	-11366168	293678	442619	293678	-1478112
	293648	-258254	293648	-84120	293648	-19037516	293648	-10212039	293648	772622	293648	-913682
	293617	4036	293617	-2262767	293617	-27813959	293617	-6244737	293617	744953	293617	-638835
	293587	70725	293587	-4669823	293587	-35007013	293587	88791	293587	730050	293587	-645715
	293557	-74109	293557	-5593395	293557	-37172910	293557	2190272	293557	955009	293557	-780731
	293526	-134589	293526	-5130074	293526	-35825781	293526	-2011253	293526	1332589	293526	-807228
	293496	-16736	293496	-4455904	293496	-34021161	293496	-7584549	293496	1612599	293496	-592238
	293465	209106	293465	-3773631	293465	-28400270	293465	-14216522	293465	1742513	293465	-300303
	293435	444448	293435	-3138041	293435	-20060485	293435	-21404802	293435	1487759	293435	-112340
	293404	344290	293404	-2437792	293404	-9470810	293404	-20694014	293404	1001540	293404	-181225
	293374	135107	293374	-1534841	293374	1549917	293374	-12320839	293374	765248	293374	-447495
	293343	327064	293343	-1162923	293343	10126224	293343	-7332981	293343	879284	293343	-735640
	293313	553323	293313	-1693187	293313	15031398	293313	-7388783	293313	978306	293313	-882081
	293283	587894	293283	-2084798	293283	14581570	293283	-9547635	293283	1106728	293283	-826826
	293252	424306	293252	-2113467	293252	12551729	293252	-12870920	293252	1445264	293252	-758842
	293222	243618	293222	-1865345	293222	14335405	293222	-17697597	293222	1634093	293222	-781635
	293191	427471	293191	-1140789	293191	19550652	293191	-25012188	293191	1276738	293191	-770461
	293161	741742	293161	76499	293161	18577382	293161	-29038521	293161	678069	293161	-636273
	293130	906257	293130	666988	293130	7445014	293130	-26803593	293130	97814	293130	-474912
	293100	730614	293100	-89979	293100	-10645444	293100	-22417220	293100	-412408	293100	-421231
	293069	341993	293069	-1086526	293069	-25414980	293069	-19250772	293069	-624586	293069	-435329
	293039	-303103	293039	-1136337	293039	-31441938	293039	-16165339	293039	-697744	293039	-473982
	293009	-1024085	293009	-1639634	293009	-36530317	293009	-12125955	293009	-599897	293009	-558100
	292978	-1409061	292978	-3410881	292978	-38153811	292978	-8931418	292978	-502790	292978	-709226
	292948	-1479074	292948	-3935225	292948	-35441069	292948	-6777188	292948	-322502	292948	-819283
	292917	-1482044	292917	-3029347	292917	-31484547	292917	-8122040	292917	361084	292917	-945753
	292887	-1407588	292887	-2704364	292887	-19957909	292887	-11737402	292887	1040011	292887	-1204775
	292856	-1300065	292856	-3210325	292856	-4030042	292856	-12370011	292856	1431053	292856	-1375447
	292826	-1378460	292826	-4273233	292826	8079973	292826	-11407318	292826	1688122	292826	-1296338
	292795	-1696494	292795	-6187986	292795	10458561	292795	-11592376	292795	1729241	292795	-1178378
	292765	-1844888	292765	-8605643	292765	8140841	292765	-10386031	292765	1390786	292765	-1070989
	292735	-1266144	292735	-9723477	292735	8498913	292735	-7464301	292735	751954	292735	-1065531
	292704	-598883	292704	-8672433	292704	8857679	292704	-6571289	292704	251628	292704	-1233827
	292674	-292775	292674	-7081341	292674	7437955	292674	-8765535	292674	46816	292674	-1399352
	292643	-83072	292643	-5332612	292643	9175944	292643	-10921848	292643	-45938	292643	-1416609
	292613	-160580	292613	-3079108	292613	16993728	292613	-10224187	292613	-185394	292613	-1292413
	292582	-183052	292582	-1716203	292582	24143451	292582	-8570527	292582	-411553	292582	-1134919
	292552	-84288	292552	-2205077	292552	22777378	292552	-7306243	292552	-476247	292552	-1039730
	292521	-65789	292521	-3389382	292521	11229821	292521	-6438418	292521	-381652	292521	-1024958
	292491	-116746	292491	-4314815	292491	-1792456	292491	-3922412	292491	-410186	292491	-1017970
	292461	-351765	292461	-4384481	292461	-12386038	292461	1501488	292461	-625681	292461	-1112199
	292430	-495327	292430	-3806760	292430	-14379748	292430	5080216	292430	-624853	292430	-1379293
	292400	-433214	292400	-3663730	292400	-7430076	292400	1985692	292400	-276137	292400	-1588336
	292369	-275869	292369	-4024947	292369	-595452	292369	-4290653	292369	-73942	292369	-1656248
	292339	-89295	292339	-4225426	292339	2611455	292339	-7851793	292339	-187312	292339	-1582687
	292308	14358	292308	-5195083	292308	3505427	292308	-7066810	292308	-471037	292308	-1260726
	292278	-68244	292278	-7558581	292278	7003528	292278	-5588607	292278	-833037	292278	-888005
	292247	-132881	292247	-10109693	292247	9484341	292247	-5329956	292247	-1345965	292247	-674655
	292217	-249852	292217	-12469964	292217	8582429	292217	-4362547	292217	-1677447	292217	-524324
	292187	-774235	292187	-13376036	292187	4309992	292187	-6066080	292187	-1591690	292187	-494398
	292156	-1581065	292156	-12693876	292156	-244498	292156	-10770532	292156	-1152577	292156	-538702
	292126	-2163710	292126	-11786173	292126	-2728690	292126	-14527990	292126	-320481	292126	-588983
	292095	-2283348	292095	-11307580	292095	-4536314	292095	-14954417	292095	751825	292095	-684346
	292065	-2227677	292065	-10090660	292065	-4226476	292065	-13187101	292065	1682107	292065	-674894
	292034	-2053253	292034	-7595730	292034	3752480	292034	-13395178	292034	2432145	292034	-533441
	292004	-1894957	292004	-4537005	292004	12852766	292004	-15463375	292004	2676319	292004	-478092
	291973	-1751377	291973	-2713353	291973	11034973	291973	-15678585	291973	2278482	291973	-675466
	291943	-1412710	291943	-2241887	291943	1523405	291943	-13515008	291943	1541819	291943	-895660
	291913	-906404	291913	-1369076	291913	-5798042	291913	-11037404	291913	614860	291913	-986835
	291882	-313907	291882	-610538	291882	-4668123	291882	-9239351	291882	-326153	291882	-996882
	291852	-74600	291852	-1338684	291852	980619	291852	-9534635	291852	-1041432	291852	-1044658
	291821	-31422	291821	-1484239	291821	7283315	291821	-11367678	291821	-1439859	291821	-1220174
	291791	-116045	291791	-99269	291791	8466691	291791	-12206325	291791	-1596787	291791	-1409126
	291760	-370905	291760	-12619	291760	530909	291760	-10722071	291760	-1510869	291760	-1435532
	291730	-598189	291730	-1416504	291730	-13358797	291730	-7330508	291730	-1184096	291730	-1180132
	291699	-658697	291699	-2340833	291699	-21320880	291699	-3588387	291699	-613478	291699	-855347
	291669	-411206	291669	-3692664	291669	-15303853	291669	188936	291669	110290	291669	-825725
	291639	89974	291639	-5426443	291639	-6090604	291639	1651491	291639	710300	291639	-1008520
	291608	705521	291608	-6401782	291608	-5977390	291608	2468921	291608	819662	291608	-1218012
	291578	1296972	291578	-6311886	291578	-14407018	291578	6066714	291578	399165	291578	-1488518
	291547	1758227	291547	-3880140	291547	-22350829	291547	8924097	291547	-268556	291547	-1550384
	291517	1785527	291517	-1755205	291517	-25104282	291517	7899489	291517	-803792	291517	-1417610
	291486	1488405	291486	-2280598	291486	-23215451	291486	4225788	291486	-1145728	291486	-1434866
	291456	857866	291456	-3852496	291456	-17723835	291456	930672	291456	-1148162	291456	-1511611
	291425	300870	291425	-3757275	291425	-13955210	291425	-191682	291425	-1023776	291425	-1488547
	291395	318820	291395	-2005634	291395	-11035269	291395	983206	291395	-960538	291395	-1352630
	291365	489842	291365	-1360839	291365	-8514959	291365	5351157	291365	-1101901	291365	-1233376
	291334	373726	291334	-2735376	291334	-10193310	291334	8915645	291334	-1250331	291334	-1187254
	291304	-74329	291304	-4315897	291304	-12976394	291304	8328713	291304	-825723	291304	-1117188
	291273	-526395	291273	-3800589	291273	-14621251	291273	5428772	291273	-64738	291273	-1068113
	291243	-608489	291243	-1622383	291243	-18363903	291243	2313542	291243	348330	291243	-947006
	291212	-566863	291212	-417665	291212	-20092127	291212	-1646120	291212	154827	291212	-931040
	291182	-575574	291182	-413759	291182	-17168467	291182	-7799844	291182	-335687	291182	-1116627
	291151	-327560	291151	-272742	291151	-16492766	291151	-12766923	291151	-661982	291151	-1108340
	291121	292073	291121	219470	291121	-15003418	291121	-15558686	291121	-637313	291121	-828078
	291091	1046142	291091	549019	291091	-13910791	291091	-17611085	291091	-578246	291091	-476473
	291060	1469381	291060	1554552	291060	-15562479	291060	-19080168	291060	-417113	291060	-259937
	291030	1133939	291030	1926504	291030	-14669946	291030	-18898557	291030	45424	291030	-211784
	290999	224720	290999	1612486	290999	-10991013	290999	-16401086	290999	550118	290999	-224259
	290969	-278622	290969	545956	290969	-5946974	290969	-14511225	290969	847417	290969	-226536
	290938	-122445	290938	-2830279	290938	-5276841	290938	-13919873	290938	690953	290938	-270550
	290908	65964	290908	-6286581	290908	-6316309	290908	-14665536	290908	223036	290908	-363689
	290877	-55268	290877	-7131148	290877	-3876229	290877	-16046844	290877	263840	290877	-614974
	290847	-390511	290847	-5067546	290847	-1515866	290847	-17150044	290847	836844	290847	-951300
	290817	-680145	290817	-2572510	290817	1844441	290817	-18065350	290817	1243993	290817	-1184938
	290786	-1099966	290786	-852240	290786	2761682	290786	-15926495	290786	1461039	290786	-1323372
	290756	-1344417	290756	1364228	290756	231665	290756	-10490498	290756	1679216	290756	-1385417
	290725	-1424553	290725	4284073	290725	-2853684	290725	-5208639	290725	1622857	290725	-1401220
	290695	-1860557	290695	6661271	290695	-10443690	290695	-3451071	290695	1344501	290695	-1482461
	290664	-2231303	290664	6723168	290664	-18732131	290664	-4899703	290664	942434	290664	-1372487
	290634	-2050278	290634	5088430	290634	-25838146	290634	-7378772	290634	426264	290634	-925092
	290603	-1354331	290603	3560373	290603	-30016709	290603	-8915569	290603	24299	290603	-538250
	290573	-857286	290573	2406898	290573	-22386400	290573	-6948836	290573	-174766	290573	-462295
	290543	-550703	290543	1012552	290543	-5535139	290543	-3353566	290543	141928	290543	-598050
	290512	-578853	290512	-640196	290512	7159880	290512	-3001566	290512	527124	290512	-761384
	290482	-885720	290482	-1316015	290482	11321359	290482	-4382195	290482	372310	290482	-852800
	290451	-1044137	290451	-1306317	290451	9251876	290451	-7178242	290451	7628	290451	-823468
	290421	-1093732	290421	-810080	290421	2207200	290421	-10554498	290421	-153127	290421	-743352
	290390	-1280022	290390	-173707	290390	-5876962	290390	-12359090	290390	73786	290390	-571564
	290360	-1720552	290360	-690446	290360	-10305664	290360	-15574115	290360	440013	290360	-425262
	290329	-1990278	290329	-935756	290329	-2826757	290329	-21463705	290329	316444	290329	-389579
	290299	-1955922	290299	1262547	290299	13173784	290299	-22153800	290299	-213111	290299	-287661
	290269	-1677746	290269	4089299	290269	24267899	290269	-17194209	290269	-449185	290269	-179878
	290238	-1276114	290238	5456246	290238	24170466	290238	-13674431	290238	-350804	290238	-311273
	290208	-953653	290208	4804254	290208	20871101	290208	-10578452	290208	-346874	290208	-662919
	290177	-811016	290177	3465990	290177	17847567	290177	-4984013	290177	-235046	290177	-968040
	290147	-669842	290147	1819786	290147	5793167	290147	631967	290147	255802	290147	-1062655
	290116	-503360	290116	-1472493	290116	-8937418	290116	3186507	290116	1194613	290116	-987923
	290086	-420330	290086	-5424258	290086	-16279120	290086	5661416	290086	2002554	290086	-1071398
	290055	-648390	290055	-7261236	290055	-20139186	290055	7160204	290055	1961358	290055	-1278808
	290025	-1191981	290025	-5937815	290025	-21698474	290025	7913834	290025	1497823	290025	-1293017
	289995	-1266124	289995	-3769904	289995	-17900398	289995	8749241	289995	767073	289995	-1231062
	289964	-1032808	289964	-3167546	289964	-13256282	289964	6288730	289964	-66094	289964	-1214165
	289934	-1052471	289934	-5333400	289934	-13189745	289934	1527292	289934	-547075	289934	-1219058
	289903	-1167105	289903	-8037085	289903	-14636000	289903	-4462996	289903	-882569	289903	-1171399
	289873	-1321222	289873	-7854772	289873	-19407515	289873	-9927711	289873	-1298427	289873	-1273015
	289842	-1594759	289842	-5295963	289842	-28063532	289842	-11382764	289842	-1551465	289842	-1531132
	289812	-1670383	289812	-1939777	289812	-36372182	289812	-14610583	289812	-1416925	289812	-1633409
	289782	-1153629	289782	1004769	289782	-39863809	289782	-21140513	289782	-1015039	289782	-1591328
	289751	-322101	289751	2662393	289751	-34690152	289751	-25043624	289751	-708076	289751	-1645658
	289721	712355	289721	2904268	289721	-25572201	289721	-23233948	289721	-544491	289721	-1649267
	289690	1602841	289690	2923799	289690	-17676206	289690	-18086041	289690	-449942	289690	-1356264
	289660	2001035	289660	2452913	289660	-14079569	289660	-14190663	289660	-260614	289660	-947958
	289629	1841987	289629	1293313	289629	-18623267	289629	-10477657	289629	-114442	289629	-672789
	289599	1283557	289599	-796581	289599	-21433194	289599	-4217604	289599	-41305	289599	-696243
	289568	664538	289568	-3617172	289568	-16777257	289568	-451913	289568	-123855	289568	-913840
	289538	87316	289538	-5531511	289538	-10956727	289538	-2000894	289538	-142702	289538	-1053308
	289508	-609392	289508	-6004292	289508	-3849183	289508	-4193892	289508	-18567	289508	-992701
	289477	-1018732	289477	-5857125	289477	7555955	289477	-4614972	289477	-34806	289477	-939863
	289447	-772977	289447	-6621682	289447	17344796	289447	-4238915	289447	15366	289447	-914622
	289416	-60319	289416	-8184335	289416	16250748	289416	-4698639	289416	342950	289416	-763988
	289386	250806	289386	-8773037	289386	10998521	289386	-5826249	289386	736090	289386	-532236
	289355	-230041	289355	-7089477	289355	9961219	289355	-7877399	289355	970275	289355	-338753
	289325	-928402	289325	-4120087	289325	12829531	289325	-9437427	289325	1132130	289325	-310065
	289294	-1620003	289294	-1938606	289294	16703256	289294	-10131404	289294	1083594	289294	-408185
	289264	-2019062	289264	-1611441	289264	20608270	289264	-8663512	289264	1028806	289264	-485778
	289234	-1909492	289234	-1067063	289234	25543630	289234	-5354169	289234	1151722	289234	-389078
	289203	-1535417	289203	-228368	289203	34909153	289203	-2154651	289203	1300682	289203	-120444
	289173	-1139008	289173	521796	289173	42914827	289173	230096	289173	1354855	289173	139243
	289142	-934694	289142	878995	289142	40975404	289142	793378	289142	1299919	289142	233603
	289112	-807915	289112	513972	289112	34611913	289112	-364421	289112	870130	289112	232613
	289081	-521183	289081	358772	289081	28213088	289081	-1845054	289081	334710	289081	143605
	289051	-492451	289051	6203	289051	27627996	289051	-2429385	289051	22598	289051	141704
	289020	-760930	289020	-469681	289020	34064595	289020	-218499	289020	-218831	289020	182649
	288990	-1008491	288990	-188614	288990	36740594	288990	4037364	288990	-529012	288990	152975
	288960	-909368	288960	657826	288960	32630162	288960	8095231	288960	-767649	288960	185470
	288929	-378808	288929	1413033	288929	23919376	288929	11681507	288929	-910734	288929	377985
	288899	434554	288899	1869202	288899	15908714	288899	11602164	288899	-953194	288899	506842
	288868	883659	288868	1601288	288868	9384441	288868	8010316	288868	-794760	288868	434092
	288838	845932	288838	1951149	288838	-285531	288838	3672310	288838	-314620	288838	301333
	288807	751702	288807	3018290	288807	-17613855	288807	1834929	288807	327474	288807	130234
	288777	435503	288777	3697286	288777	-36091603	288777	2730085	288777	925775	288777	-74999
	288746	-109843	288746	2438247	288746	-47167768	288746	5379545	288746	1049497	288746	-329686
	288716	-275257	288716	672474	288716	-48909909	288716	7087221	288716	443952	288716	-599236
	288686	-153708	288686	984339	288686	-38706335	288686	3413603	288686	-184302	288686	-833781
	288655	-233826	288655	1924905	288655	-26896547	288655	-4538499	288655	-431961	288655	-808746
	288625	-278921	288625	2390524	288625	-21219281	288625	-12021122	288625	-335061	288625	-453596
	288594	-157745	288594	2231602	288594	-15626655	288594	-13250843	288594	-38480	288594	23977
	288564	22832	288564	2235131	288564	-11754212	288564	-9935126	288564	324980	288564	442502
	288533	54834	288533	2247833	288533	-14337492	288533	-8966044	288533	614026	288533	665399
	288503	34529	288503	1511027	288503	-22695005	288503	-9314851	288503	1019789	288503	489717
	288472	-185129	288472	-169354	288472	-26287115	288472	-9050550	288472	1160492	288472	112676
	288442	-429410	288442	-2082369	288442	-18256293	288442	-9219737	288442	653045	288442	-147220
	288412	-435131	288412	-4004123	288412	-7793182	288412	-9136876	288412	-141012	288412	-387274
	288381	-252941	288381	-5191086	288381	-1792552	288381	-7201975	288381	-977250	288381	-648224
	288351	-20226	288351	-5248003	288351	310778	288351	-2413917	288351	-1750005	288351	-736610
	288320	-145244	288320	-4926458	288320	1116738	288320	912548	288320	-2252775	288320	-521911
	288290	-364354	288290	-4726008	288290	3586319	288290	1110079	288290	-2259145	288290	-291366
	288259	-160161	288259	-4376582	288259	10021626	288259	-1465050	288259	-1667884	288259	-343051
	288229	279461	288229	-4375802	288229	15782527	288229	-4351132	288229	-696148	288229	-521291
	288198	403397	288198	-4534292	288198	12900660	288198	-4146020	288198	177813	288198	-616061
	288168	226977	288168	-5361928	288168	528183	288168	-2768520	288168	492621	288168	-593726
	288138	441947	288138	-7154271	288138	-8757015	288138	-2876666	288138	412969	288138	-562624
	288107	1223991	288107	-7479917	288107	-15241454	288107	-3615361	288107	39270	288107	-586762
	288077	1786000	288077	-6418039	288077	-20429735	288077	-1558727	288077	-462685	288077	-558373
	288046	1659009	288046	-4491050	288046	-22169896	288046	2469691	288046	-505197	288046	-409859
	288016	1102433	288016	-2123318	288016	-17534477	288016	3718343	288016	-485342	288016	-291851
	287985	277506	287985	-1063679	287985	-9224524	287985	1884407	287985	-823925	287985	-264414
	287955	-348659	287955	-1844807	287955	-8598875	287955	1460367	287955	-1283650	287955	-321568
	287924	-301548	287924	-2658381	287924	-13221503	287924	506152	287924	-1510415	287924	-490087
	287894	-95323	287894	-1995864	287894	-13246784	287894	-95213	287894	-1316108	287894	-722732
	287864	-36881	287864	-594147	287864	-9201264	287864	981346	287864	-846104	287864	-764659
	287833	-81471	287833	382773	287833	-4015922	287833	2804635	287833	-332717	287833	-613877
	287803	-106862	287803	1781377	287803	4550796	287803	7340268	287803	-136719	287803	-391163
	287772	-187165	287772	3483728	287772	8179572	287772	12597662	287772	-483737	287772	-200007
	287742	-309185	287742	5887925	287742	3449900	287742	13717523	287742	-779097	287742	-142390
	287711	-160452	287711	7439634	287711	-3431057	287711	11688874	287711	-532960	287711	-114055
	287681	165540	287681	6103028	287681	-8077395	287681	11419497	287681	-334317	287681	-176272
	287650	105728	287650	4158489	287650	-10340348	287650	11095714	287650	-721343	287650	-303965
	287620	-305799	287620	2832428	287620	-9056807	287620	6459855	287620	-1118974	287620	-338985
	287590	-553103	287590	1580328	287590	-10902281	287590	-1300308	287590	-938196	287590	-297827
	287559	-599754	287559	751312	287559	-20433132	287559	-5824588	287559	-525399	287559	-343501
	287529	-311974	287529	449186	287529	-28448495	287529	-4890882	287529	-567989	287529	-396686
	287498	273743	287498	-302351	287498	-31692198	287498	-3290836	287498	-1006424	287498	-216579
	287468	751753	287468	-400093	287468	-34509957	287468	-3627297	287468	-1380797	287468	49945
	287437	1042285	287437	1369522	287437	-37537381	287437	-3861206	287437	-1384295	287437	-4243
	287407	1162912	287407	3420822	287407	-38584151	287407	-6247357	287407	-992485	287407	-349430
	287376	1022714	287376	4415218	287376	-36052776	287376	-10490212	287376	-721516	287376	-684009
	287346	863012	287346	4591552	287346	-34183821	287346	-10039354	287346	-918936	287346	-845817
	287316	692802	287316	5694645	287316	-32431454	287316	-6168650	287316	-1292275	287316	-851779
	287285	416183	287285	7476805	287285	-24910706	287285	-5351970	287285	-1159406	287285	-706514
	287255	687908	287255	8124338	287255	-13838816	287255	-7915305	287255	-548086	287255	-341045
	287224	1268037	287224	8052846	287224	-1682123	287224	-9658948	287224	213508	287224	154200
	287194	1508637	287194	7985496	287194	10264471	287194	-8895937	287194	768979	287194	673029
	287163	1397659	287163	7515271	287163	20998283	287163	-6175720	287163	1112311	287163	1073924
	287133	1116983	287133	6716017	287133	30214570	287133	-5100833	287133	1171716	287133	1241098
	287102	594307	287102	5599161	287102	38934980	287102	-5268087	287102	765765	287102	1258657
	287072	13994	287072	4210540	287072	46856738	287072	-3180507	287072	337130	287072	1154122
	287042	-145121	287042	3064181	287042	53060904	287042	-1554946	287042	135432	287042	1085664
	287011	-232058	287011	2247377	287011	52616262	287011	419126	287011	135074	287011	1015333
	286981	-237294	286981	1373401	286981	43448162	286981	5267439	286981	247105	286981	675441
	286950	-115914	286950	-361864	286950	29233738	286950	11324553	286950	148060	286950	208773
	286920	79015	286920	-1730691	286920	19686201	286920	14708170	286920	-306285	286920	-43101
	286889	416323	286889	-2066845	286889	21407833	286889	13471981	286889	-634850	286889	-96191
	286859	276371	286859	-1951359	286859	23140315	286859	9867987	286859	-791322	286859	-129126
	286828	-329926	286828	-2029168	286828	19847498	286828	4377128	286828	-865289	286828	-195420
	286798	-615099	286798	-2853852	286798	17925144	286798	-3781454	286798	-947518	286798	-318547
	286768	-623171	286768	-2850358	286768	26568840	286768	-9269970	286768	-811217	286768	-612061
	286737	-413077	286737	-2038792	286737	33729342	286737	-9590244	286737	-258836	286737	-811291
	286707	-220972	286707	-1000971	286707	28557795	286707	-9009865	286707	106000	286707	-654234
	286676	-457894	286676	410640	286676	26455000	286676	-10258718	286676	64079	286676	-509862
	286646	-901521	286646	1423305	286646	31728030	286646	-12123285	286646	-49340	286646	-644901
	286615	-1171853	286615	1554927	286615	36702252	286615	-12787641	286615	-31848	286615	-724974
	286585	-1153509	286585	1026953	286585	37717142	286585	-11071992	286585	-235664	286585	-573183
	286554	-714410	286554	-92934	286554	35298537	286554	-9137797	286554	-622322	286554	-343507
	286524	-195461	286524	-1657124	286524	27043548	286524	-9679142	286524	-704793	286524	-128144
	286494	-85565	286494	-3999412	286494	20120145	286494	-9680090	286494	-680936	286494	-81435
	286463	-338304	286463	-5812735	286463	21636431	286463	-9371978	286463	-811215	286463	-416687
	286433	-655568	286433	-5607208	286433	26872413	286433	-12915538	286433	-973567	286433	-852399
	286402	-739882	286402	-4532459	286402	25822571	286402	-17485719	286402	-981607	286402	-923725
	286372	-627111	286372	-3558143	286372	15585053	286372	-17556953	286372	-778713	286372	-812251
	286341	-554290	286341	-3819228	286341	6395483	286341	-14533039	286341	-542639	286341	-807907
	286311	-550856	286311	-5363705	286311	252219	286311	-12820587	286311	-469106	286311	-1009456
	286280	-542764	286280	-6609229	286280	-5322979	286280	-12473774	286280	-429970	286280	-1259013
	286250	-473206	286250	-5236482	286250	-6700106	286250	-12925437	286250	-388327	286250	-1359486
	286220	-326815	286220	-1689931	286220	-3219894	286220	-14613858	286220	-341893	286220	-1341522
	286189	-298988	286189	955570	286189	-1064785	286189	-15752571	286189	-223211	286189	-1265914
	286159	-328276	286159	1282287	286159	-477793	286159	-16109797	286159	-123322	286159	-987834
	286128	-276607	286128	200458	286128	1778771	286128	-14478507	286128	14095	286128	-427050
	286098	-88845	286098	-655370	286098	1835342	286098	-11595529	286098	105550	286098	59730
	286067	214553	286067	-696744	286067	-5034574	286067	-10594089	286067	251752	286067	284315
	286037	505468	286037	-1515129	286037	-11550863	286037	-10909825	286037	739743	286037	631469
	286006	670490	286006	-2919749	286006	-11222887	286006	-10779093	286006	1155861	286006	1095812
	285976	738044	285976	-3019773	285976	-4989281	285976	-10466097	285976	881093	285976	1131238
	285946	782218	285946	-2880431	285946	-246637	285946	-8543938	285946	207931	285946	842803
	285915	683431	285915	-3462253	285915	-1379412	285915	-6251081	285915	-409290	285915	647674
	285885	599768	285885	-4795868	285885	-4850544	285885	-6148190	285885	-759309	285885	439837
	285854	491400	285854	-6785385	285854	-7357643	285854	-4634227	285854	-659675	285854	106193
	285824	223005	285824	-7753845	285824	-6841723	285824	-958141	285824	74838	285824	-303639
	285793	-194660	285793	-7629249	285793	-8878648	285793	2394823	285793	1020869	285793	-536747
	285763	-675804	285763	-6885717	285763	-8818954	285763	5462973	285763	1526846	285763	-637195
	285732	-980445	285732	-5068831	285732	-4130029	285732	8820526	285732	1445473	285732	-722276
	285702	-1036456	285702	-2567468	285702	-3098855	285702	12033433	285702	931995	285702	-692647
	285672	-959172	285672	-310586	285672	-4729413	285672	13968224	285672	275752	285672	-447426
	285641	-601400	285641	1199777	285641	-1266048	285641	15364705	285641	-239875	285641	-74147
	285611	-28230	285611	2008823	285611	5313380	285611	14318472	285611	-374169	285611	60717
	285580	305075	285580	1218855	285580	6667489	285580	10481254	285580	-103878	285580	-5057
	285550	584520	285550	494050	285550	3970708	285550	6296345	285550	228947	285550	78615
	285519	779168	285519	2083122	285519	1556204	285519	2256556	285519	-82533	285519	265608
	285489	620007	285489	3494699	285489	-1413534	285489	-1049905	285489	-694878	285489	441736
	285458	-24034	285458	3617852	285458	-5047142	285458	-1698475	285458	-826066	285458	403456
	285428	-479927	285428	3399753	285428	-8661663	285428	275266	285428	-483934	285428	-70261
	285398	-412232	285398	3164019	285398	-10893791	285398	2742900	285398	-223555	285398	-659708
	285367	-412950	285367	3526679	285367	-6465025	285367	5174778	285367	-302280	285367	-1005574
	285337	-293144	285337	4137819	285337	8855210	285337	7355807	285337	-230418	285337	-1067896
	285306	72291	285306	3825039	285306	27749449	285306	7549384	285306	298298	285306	-939566
	285276	112044	285276	3001271	285276	33679992	285276	7225164	285276	971652	285276	-654307
	285245	59221	285245	3284233	285245	26386365	285245	7814072	285245	1522625	285245	-377566
	285215	446038	285215	4249073	285215	19246719	285215	9619177	285215	1779907	285215	-287056
	285184	1156199	285184	4271634	285184	16576952	285184	11707155	285184	1740827	285184	-377950
	285154	1981649	285154	4003419	285154	10758589	285154	11203788	285154	1779613	285154	-319526
	285124	2434453	285124	4107779	285124	589292	285124	8992437	285124	1798856	285124	-227490
	285093	2136247	285093	3972065	285093	-6489850	285093	3456380	285093	1742237	285093	-366605
	285063	961467	285063	3537994	285063	-9478503	285063	-4424760	285063	1801694	285063	-457886
	285032	-455004	285032	3526732	285032	-12943167	285032	-10544771	285032	1929878	285032	-406996
	285002	-950499	285002	4405781	285002	-13955501	285002	-12070759	285002	2047408	285002	-337567
	284971	-648106	284971	6485580	284971	-14623990	284971	-8657421	284971	1778856	284971	-289407
	284941	-225748	284941	8644709	284941	-20042350	284941	-2888407	284941	1084174	284941	-201073
	284910	-238762	284910	9332050	284910	-23655057	284910	425257	284910	479784	284910	-112222
	284880	-434624	284880	8342628	284880	-18170136	284880	1319013	284880	325062	284880	35813
	284850	-690695	284850	5438064	284850	-8558925	284850	2104760	284850	313419	284850	166985
	284819	-1248295	284819	3203914	284819	-4424807	284819	3002338	284819	237850	284819	229711
	284789	-1375455	284789	2808478	284789	-4098613	284789	4374033	284789	111459	284789	430090
	284758	-719855	284758	2704359	284758	-2147609	284758	5138246	284758	24689	284758	690042
	284728	72260	284728	2554298	284728	357710	284728	3193310	284728	95192	284728	718507
	284697	336454	284697	2269395	284697	-2224181	284697	-621305	284697	217923	284697	520615
	284667	85711	284667	1914691	284667	-7712076	284667	-1187242	284667	315280	284667	376400
	284636	-112682	284636	2308672	284636	-9485193	284636	-1106753	284636	208023	284636	349592
	284606	-67788	284606	3110573	284606	-5055732	284606	-3788565	284606	-35522	284606	374221
	284576	-110153	284576	2859680	284576	-1818540	284576	-6684995	284576	-249949	284576	208375
	284545	-576785	284545	1230203	284545	-8635910	284545	-8468618	284545	-570104	284545	-83194
	284515	-1107684	284515	-558584	284515	-15377003	284515	-9989850	284515	-730414	284515	-199606
	284484	-1517965	284484	-1108984	284484	-10159367	284484	-12574483	284484	-375539	284484	-182720
	284454	-1885618	284454	210276	284454	-1555813	284454	-15009734	284454	252201	284454	-333754
	284423	-1898164	284423	2417430	284423	2316294	284423	-15421371	284423	797386	284423	-645161
	284393	-1673115	284393	4116576	284393	4616447	284393	-12803925	284393	969245	284393	-823134
	284362	-1047217	284362	5351695	284362	12234360	284362	-5929268	284362	886869	284362	-743519
	284332	-268657	284332	6811906	284332	18817165	284332	2870579	284332	396764	284332	-405354
	284302	408781	284302	7878892	284302	16809074	284302	8005133	284302	-369041	284302	13947
	284271	788365	284271	8512148	284271	11590720	284271	7782092	284271	-854670	284271	330867
	284241	804182	284241	9077313	284241	8807877	284241	2726246	284241	-966894	284241	489430
	284210	688808	284210	9470101	284210	6926465	284210	-3014640	284210	-868958	284210	450332
	284180	488018	284180	9650622	284180	3443664	284180	-3400762	284180	-805475	284180	285287
	284149	300042	284149	9132511	284149	2536306	284149	1869902	284149	-954097	284149	68919
	284119	47201	284119	6872678	284119	3152314	284119	8000047	284119	-1369349	284119	-107883
	284088	-373804	284088	4094324	284088	4512419	284088	9865719	284088	-1748508	284088	-224827
	284058	-749189	284058	1450717	284058	7392299	284058	8535476	284058	-1366083	284058	-429156
	284028	-931756	284028	-788140	284028	3158786	284028	8181466	284028	-632801	284028	-668491
	283997	-1172414	283997	-1478853	283997	-6152228	283997	9212514	283997	-212280	283997	-795194
	283967	-1011739	283967	154037	283967	-13684131	283967	8732216	283967	83968	283967	-777697
	283936	-304951	283936	1907046	283936	-25658585	283936	5438243	283936	325942	283936	-698578
	283906	93410	283906	1729783	283906	-34809295	283906	2983522	283906	400897	283906	-646179
	283875	3056	283875	592578	283875	-31172429	283875	1980405	283875	38677	283875	-565331
	283845	-551007	283845	-525323	283845	-22852135	283845	-54574	283845	-574524	283845	-363779
	283814	-1426581	283814	-398596	283814	-17229224	283814	-3152720	283814	-829226	283814	-177419
	283784	-2103416	283784	-87268	283784	-12332079	283784	-6534994	283784	-775801	283784	-183734
	283754	-2046174	283754	-142422	283754	-6678867	283754	-9608857	283754	-541982	283754	-432383
	283723	-1337520	283723	450423	283723	-849278	283723	-11505033	283723	-40610	283723	-775756
	283693	-718046	283693	2339186	283693	1508258	283693	-11614469	283693	441318	283693	-977692
	283662	-536724	283662	4114645	283662	-356812	283662	-10440537	283662	716443	283662	-878798
	283632	-562906	283632	6003444	283632	-5402569	283632	-10930413	283632	663495	283632	-627304
	283601	-652599	283601	6964858	283601	-11456543	283601	-14512872	283601	198005	283601	-418937
	283571	-695232	283571	4875525	283571	-15098312	283571	-15500156	283571	-283556	283571	-231890
	283540	-753847	283540	2254823	283540	-13630512	283540	-13910408	283540	-598930	283540	-88560
	283510	-764802	283510	1506572	283510	-8612867	283510	-12944818	283510	-861332	283510	-36213
	283480	-420252	283480	2075391	283480	-592388	283480	-12773873	283480	-957148	283480	-72255
	283449	-319371	283449	1406009	283449	10680855	283449	-13680627	283449	-1060552	283449	-73083
	283419	-868614	283419	-1823136	283419	16770956	283419	-14254691	283419	-1142886	283419	131790
	283388	-1368606	283388	-5176778	283388	23355444	283388	-11666541	283388	-927325	283388	364991
	283358	-1397025	283358	-7182441	283358	33231460	283358	-7697836	283358	-642584	283358	530714
	283327	-958391	283327	-7113423	283327	42603973	283327	-6158006	283327	-563636	283327	772292
	283297	-426897	283297	-6406941	283297	48591869	283297	-8063065	283297	-609528	283297	948386
	283266	-172950	283266	-6013109	283266	47218391	283266	-11731095	283266	-375112	283266	902191
	283236	10830	283236	-5529397	283236	39643702	283236	-14305412	283236	288992	283236	626399
	283206	201316	283206	-4949703	283206	29806959	283206	-14574548	283206	506315	283206	60858
	283175	320295	283175	-4488065	283175	21605929	283175	-12709767	283175	-8228	283175	-523236
	283145	6092	283145	-4412311	283145	15674835	283145	-9187630	283145	-632542	283145	-708728
	283114	-523598	283114	-3389186	283114	12321360	283114	-2079331	283114	-618453	283114	-650598
	283084	-879067	283084	-1119762	283084	9100172	283084	6341661	283084	24799	283084	-561637
	283053	-967167	283053	444151	283053	4543015	283053	9523024	283053	520926	283053	-491862
	283023	-584182	283023	742126	283023	-1749441	283023	7570740	283023	264233	283023	-372766
	282992	-62533	282992	1414165	282992	-7715057	282992	4184647	282992	-345358	282992	-218833
	282962	182391	282962	2489287	282962	-12080064	282962	1068571	282962	-849456	282962	-80865
	282932	226853	282932	2915418	282932	-13694942	282932	-747485	282932	-1002015	282932	80264
	282901	105936	282901	3840494	282901	-17574414	282901	-2758789	282901	-1059603	282901	248123
	282871	-281609	282871	5151363	282871	-20210717	282871	-5360742	282871	-1102246	282871	421355
	282840	-604298	282840	4590094	282840	-17045088	282840	-7695059	282840	-782234	282840	543693
	282810	-591989	282810	1460975	282810	-9840032	282810	-9669853	282810	-528189	282810	520017
	282779	-667927	282779	-2389267	282779	-1862740	282779	-8932452	282779	-524704	282779	302824
	282749	-869735	282749	-3902914	282749	-2309379	282749	-5353024	282749	-428405	282749	53383
	282718	-971689	282718	-4415507	282718	-10412114	282718	-2336043	282718	-239532	282718	-233859
	282688	-640861	282688	-6046648	282688	-17205439	282688	-1812556	282688	-346379	282688	-528465
	282658	320182	282658	-7190969	282658	-20721447	282658	-1373061	282658	-388450	282658	-594224
	282627	1590784	282627	-5487325	282627	-26507928	282627	956443	282627	-220389	282627	-501411
	282597	2336410	282597	-2919891	282597	-31724131	282597	2191976	282597	172931	282597	-492697
	282566	2031953	282566	-1356555	282566	-28635173	282566	2300838	282566	863361	282566	-584845
	282536	1046948	282536	398021	282536	-18848830	282536	2233575	282536	1409642	282536	-528487
	282505	-11116	282505	1111025	282505	-7284293	282505	1667682	282505	1308496	282505	-350201
	282475	-651644	282475	-270684	282475	-1772551	282475	2445814	282475	908193	282475	-304949
	282444	-574033	282444	-1986793	282444	-3504704	282444	6811293	282444	778843	282444	-370819
	282414	84733	282414	-1602545	282414	-8394181	282414	12719303	282414	1051182	282414	-467832
	282384	504703	282384	580405	282384	-14428580	282384	16001333	282384	1321661	282384	-356785
	282353	737820	282353	3025085	282353	-16952169	282353	15851399	282353	1243096	282353	-67120
	282323	913275	282323	4472248	282323	-18645664	282323	14218723	282323	1014687	282323	172431
	282292	1006898	282292	3286495	282292	-22796471	282292	12021324	282292	649260	282292	458193
	282262	1082246	282262	1074941	282262	-24912165	282262	9251805	282262	400516	282262	735323
	282231	842215	282231	208412	282231	-17952615	282231	5121492	282231	255896	282231	739252
	282201	554845	282201	705834	282201	-7688451	282201	844897	282201	178209	282201	591048
	282170	516355	282170	444880	282170	-623250	282170	-714198	282170	314824	282170	673952
	282140	621910	282140	-274865	282140	6186781	282140	370605	282140	160813	282140	838468
	282110	663017	282110	-1083599	282110	17736990	282110	1773705	282110	-197306	282110	826413
	282079	608695	282079	-3591663	282079	24113714	282079	865340	282079	-187181	282079	754393
	282049	699841	282049	-7007780	282049	16687895	282049	-1875192	282049	63424	282049	793027
	282018	1115393	282018	-9008234	282018	4292820	282018	-2685207	282018	36853	282018	771261
	281988	1517106	281988	-9590331	281988	-4917310	281988	-694419	281988	-150088	281988	564500
	281957	1387482	281957	-9629752	281957	-12368937	281957	-459914	281957	35100	281957	382072
	281927	1036113	281927	-9090243	281927	-21094088	281927	-1556528	281927	505484	281927	289261
	281896	804745	281896	-8714920	281896	-28880849	281896	-3232339	281896	539333	281896	321261
	281866	526487	281866	-9653807	281866	-28901261	281866	-5846339	281866	211429	281866	411963
	281836	278599	281836	-10266166	281836	-25118381	281836	-5392809	281836	175117	281836	434613
	281805	-133405	281805	-9316154	281805	-22448492	281805	-3097404	281805	329917	281805	464763
	281775	-362829	281775	-6927033	281775	-20335128	281775	-3693999	281775	361717	281775	484316
	281744	-467569	281744	-5057498	281744	-18565394	281744	-7097216	281744	106148	281744	522829
	281714	-1034179	281714	-4557419	281714	-15156942	281714	-7915737	281714	-260284	281714	635788
	281683	-1731923	281683	-3992993	281683	-13953182	281683	-4795752	281683	-389955	281683	655205
	281653	-2256139	281653	-3754668	281653	-13410930	281653	-1790537	281653	-138298	281653	524834
	281622	-2500474	281622	-5095347	281622	-12594523	281622	400807	281622	170248	281622	433286
	281592	-2340574	281592	-7754724	281592	-8998808	281592	934523	281592	401500	281592	486368
	281562	-1644772	281562	-8434304	281562	-3675050	281562	-70215	281562	575046	281562	675648
	281531	-876757	281531	-6502663	281531	4350419	281531	-364656	281531	549378	281531	738063
	281501	-495338	281501	-3348885	281501	15182618	281501	-159420	281501	377831	281501	533204
	281470	-525643	281470	-897192	281470	18984113	281470	-334922	281470	250655	281470	328541
	281440	-939187	281440	-971259	281440	13443368	281440	-108963	281440	517249	281440	339309
	281409	-1491835	281409	-3763275	281409	5576733	281409	885495	281409	1191058	281409	447118
	281379	-1646162	281379	-4973809	281379	3938083	281379	1057259	281379	1332031	281379	300733
	281348	-1289825	281348	-2751794	281348	11029069	281348	537002	281348	230802	281348	25664
	281318	-765312	281318	-96246	281318	17350767	281318	1007633	281318	-1403771	281318	2217
	281288	-373478	281288	1865606	281288	13964214	281288	2013742	281288	-2455084	281288	218322
	281257	-251469	281257	4059324	281257	6114664	281257	2736391	281257	-2268116	281257	449984
	281227	-210460	281227	6084698	281227	-1231272	281227	3084466	281227	-1494182	281227	586776
	281196	29893	281196	7138385	281196	-9452875	281196	2981323	281196	-861137	281196	684444
	281166	471194	281166	7441565	281166	-14571764	281166	2759940	281166	-733953	281166	708641
	281135	749221	281135	6032483	281135	-14602190	281135	2236768	281135	-968876	281135	682552
	281105	867997	281105	3922004	281105	-11646363	281105	2019861	281105	-840344	281105	725241
	281074	878438	281074	3286868	281074	-7352708	281074	2679252	281074	-358336	281074	789937
	281044	566080	281044	3507570	281044	-4473729	281044	4114907	281044	-86363	281044	785038
	281014	-101506	281014	2834935	281014	-996326	281014	3234957	281014	-300339	281014	637639
	280983	-671957	280983	19686	280983	6145474	280983	302228	280983	-591196	280983	508733
	280953	-852958	280953	-3206037	280953	14752733	280953	671154	280953	-723171	280953	556392
	280922	-636310	280922	-4179280	280922	20085148	280922	4020160	280922	-744271	280922	639361
	280892	-175222	280892	-3687790	280892	23865871	280892	7885581	280892	-613609	280892	556112
	280861	401455	280861	-4011685	280861	25675763	280861	9599658	280861	-587484	280861	314710
	280831	710835	280831	-5640437	280831	20341011	280831	10078404	280831	-861039	280831	36060
	280800	628017	280800	-6480005	280800	9574629	280800	10456754	280800	-1031399	280800	-199851
	280770	914296	280770	-5179505	280770	3124061	280770	7580067	280770	-1024621	280770	-324543
	280740	1473733	280740	-3003970	280740	8436057	280740	2001451	280740	-995449	280740	-503541
	280709	1597030	280709	-718659	280709	20167561	280709	-2474461	280709	-1044910	280709	-765013
	280679	1532729	280679	1751942	280679	29795693	280679	-4669555	280679	-963547	280679	-904184
	280648	1871940	280648	3739602	280648	31735355	280648	-6529868	280648	-496081	280648	-815884
	280618	2316499	280618	5067376	280618	27823237	280618	-7033385	280618	-11345	280618	-656464
	280587	2669003	280587	6827549	280587	20186281	280587	-5202453	280587	446148	280587	-474825
	280557	2704441	280557	8552316	280557	9817463	280557	-4265230	280557	1008519	280557	-332259
	280527	2197952	280527	8018946	280527	-710337	280527	-4437744	280527	1403280	280527	-402908
	280496	1464417	280496	5936239	280496	-9372610	280496	-2924716	280496	1530735	280496	-582001
	280466	1375468	280466	4126350	280466	-11683851	280466	1209112	280466	1697851	280466	-728946
	280435	1875842	280435	3074353	280435	-3510912	280435	4588430	280435	2097442	280435	-734872
	280405	2246472	280405	3337181	280405	8964891	280405	4633640	280405	2593836	280405	-480512
	280374	2193975	280374	4102122	280374	10607321	280374	4339925	280374	2682885	280374	-104911
	280344	1503939	280344	3690556	280344	614020	280344	4918042	280344	2065783	280344	162804
	280313	314952	280313	2753371	280313	-13420972	280313	5890256	280313	1357758	280313	400157
	280283	-592287	280283	2122754	280283	-25362773	280283	5111909	280283	822255	280283	613157
	280253	-779639	280253	1685832	280253	-33826575	280253	1467212	280253	571951	280253	661187
	280222	-593620	280222	1084897	280222	-42637630	280222	-1437680	280222	305326	280222	472023
	280192	-306197	280192	455505	280192	-49168861	280192	-762422	280192	-23985	280192	206026
	280161	-93550	280161	-868972	280161	-51065695	280161	1849217	280161	-230215	280161	-43474
	280131	78925	280131	-2183301	280131	-48406605	280131	4481721	280131	-446817	280131	-277242
	280100	505364	280100	-2478890	280100	-46973482	280100	4962377	280100	-433787	280100	-462069
	280070	1084544	280070	-2351644	280070	-53032844	280070	2573751	280070	125289	280070	-516867
	280039	1038661	280039	-1011329	280039	-57811180	280039	631684	280039	713980	280039	-495800
	280009	400668	280009	481253	280009	-56779263	280009	2010444	280009	792216	280009	-557590
	279979	-428305	279979	562980	279979	-49373558	279979	4557463	279979	843397	279979	-573491
	279948	-1092336	279948	473262	279948	-34977695	279948	5289103	279948	921829	279948	-468380
	279918	-1348685	279918	1180511	279918	-23757476	279918	5178731	279918	681097	279918	-482520
	279887	-1158577	279887	2196798	279887	-18040327	279887	4376668	279887	64933	279887	-667574
	279857	-720134	279857	3434390	279857	-15153732	279857	1518894	279857	-997760	279857	-746427
	279826	-543072	279826	4125570	279826	-12509854	279826	-3067720	279826	-2087980	279826	-638851
	279796	-729578	279796	3511380	279796	-11009397	279796	-7813677	279796	-2439636	279796	-479546
	279765	-1231948	279765	2425347	279765	-11734878	279765	-9469512	279765	-2235429	279765	-493440
	279735	-1734432	279735	2187891	279735	-12655744	279735	-7632020	279735	-1822076	279735	-620657
	279705	-1920484	279705	2179400	279705	-16428187	279705	-6554849	279705	-1511450	279705	-552073
	279674	-1593241	279674	1493139	279674	-21328243	279674	-8513365	279674	-1408234	279674	-190351
	279644	-704381	279644	1616661	279644	-19988996	279644	-11499952	279644	-1146576	279644	272425
	279613	271428	279613	2883986	279613	-9830139	279613	-11885546	279613	-629893	279613	577705
	279583	1156537	279583	2978786	279583	1703774	279583	-10686068	279583	-1963	279583	486080
	279552	1729776	279552	622570	279552	9590235	279552	-9033872	279552	456273	279552	121564
	279522	1862571	279522	-2413280	279522	13024785	279522	-6538907	279522	481528	279522	-85838
	279491	1849764	279491	-3508942	279491	11311499	279491	-3120758	279491	556330	279491	-69361
	279461	1782216	279461	-2689440	279461	10755073	279461	-1730667	279461	819106	279461	4778
	279431	1700460	279431	-1374704	279431	13868802	279431	-4161927	279431	917680	279431	15586
	279400	1877347	279400	-1084910	279400	14619461	279400	-8909665	279400	513171	279400	-47961
	279370	1982291	279370	-1965932	279370	16175016	279370	-11631216	279370	-399233	279370	-119874
	279339	1760023	279339	-1830535	279339	16227360	279339	-10381986	279339	-995763	279339	-73620
	279309	1297374	279309	-1077451	279309	13905700	279309	-7196496	279309	-648283	279309	73185
	279278	664583	279278	-1444821	279278	15438692	279278	-4126789	279278	-131474	279278	232857
	279248	137057	279248	-2354843	279248	19169728	279248	-4241008	279248	302722	279248	441279
	279217	-111933	279217	-3208703	279217	24034349	279217	-5439394	279217	739363	279217	707937
	279187	16705	279187	-3061948	279187	25290066	279187	-5197718	279187	645371	279187	884565
	279157	333967	279157	-1539172	279157	16586049	279157	-5271101	279157	347021	279157	807834
	279126	389996	279126	-1270038	279126	4062717	279126	-5127470	279126	136073	279126	538858
	279096	396621	279096	-3797182	279096	-4390472	279096	-3966816	279096	-245813	279096	295171
	279065	707228	279065	-6525051	279065	-2545207	279065	-4421060	279065	-511025	279065	205363
	279035	891731	279035	-7628752	279035	7711888	279035	-6070746	279035	-668651	279035	220062
	279004	956556	279004	-7265018	279004	13108868	279004	-5537553	279004	-887911	279004	228586
	278974	1095492	278974	-6654747	278974	4484924	278974	-3393595	278974	-1017819	278974	108985
	278943	1129276	278943	-6300858	278943	-12970639	278943	-1765014	278943	-1197971	278943	-112577
	278913	1255156	278913	-4926537	278913	-23696649	278913	1259302	278913	-1245017	278913	-380118
	278883	1700528	278883	-3647857	278883	-21486166	278883	5844856	278883	-843639	278883	-526683
	278852	2420868	278852	-2871987	278852	-13058240	278852	7101601	278852	-75201	278852	-405725
	278822	2768698	278822	-2316602	278822	-5071098	278822	4054482	278822	472282	278822	-317524
	278791	2241101	278791	-2252074	278791	739382	278791	-2056018	278791	400465	278791	-357468
	278761	1453177	278761	-2480412	278761	4528531	278761	-8203336	278761	175777	278761	-359117
	278730	1028530	278730	-2303774	278730	6306795	278730	-11586799	278730	371292	278730	-353166
	278700	649702	278700	-1812523	278700	3129551	278700	-11807807	278700	643278	278700	-386140
	278669	408862	278669	-1249817	278669	-1328504	278669	-10091097	278669	758684	278669	-398722
	278639	671809	278639	-882330	278639	-3337558	278639	-9870944	278639	764242	278639	-371137
	278609	943322	278609	-273915	278609	-4199659	278609	-10896088	278609	723573	278609	-244011
	278578	978347	278578	1196191	278578	-3133037	278578	-12732323	278578	691628	278578	48661
	278548	976855	278548	2955873	278548	-4895884	278548	-12042922	278548	323000	278548	303759
	278517	989575	278517	4598827	278517	-12743144	278517	-7983547	278517	-562698	278517	515181
	278487	660305	278487	3994875	278487	-13365579	278487	-2972044	278487	-1326898	278487	863810
	278456	52210	278456	650455	278456	-3217071	278456	1972753	278456	-1458148	278456	1229216
	278426	-469966	278426	-2363297	278426	10547246	278426	6587450	278426	-1222786	278426	1343722
	278395	-738801	278395	-3546399	278395	21092397	278395	9127087	278395	-938666	278395	1025336
	278365	-650264	278365	-3794999	278365	26739426	278365	10761856	278365	-849168	278365	465906
	278335	-448278	278335	-3568528	278335	33015049	278335	9869068	278335	-850821	278335	13970
	278304	-245310	278304	-2828418	278304	38990581	278304	4801809	278304	-768569	278304	-129017
	278274	-46898	278274	-1361300	278274	41288669	278274	1710164	278274	-718077	278274	33052
	278243	-34229	278243	1001945	278243	38062720	278243	3880763	278243	-657352	278243	354515
	278213	-339283	278213	3384525	278213	27790705	278213	6929529	278213	-714259	278213	662858
	278182	-623430	278182	4433913	278182	14849754	278182	6449754	278182	-779560	278182	731523
	278152	-520843	278152	4111914	278152	5581133	278152	3746563	278152	-833116	278152	680437
	278121	-233718	278121	2383622	278121	561007	278121	739863	278121	-1112354	278121	562810
	278091	320560	278091	-826149	278091	1592660	278091	-3125027	278091	-1810699	278091	422769
	278061	823083	278061	-4608034	278061	4880284	278061	-8276784	278061	-2403159	278061	464797
	278030	1275684	278030	-6239804	278030	7003359	278030	-14137846	278030	-2163190	278030	694607
	278000	1602561	278000	-3720763	278000	8137844	278000	-18820040	278000	-1365523	278000	853019
	277969	1680990	277969	1345895	277969	1774708	277969	-20841825	277969	-785815	277969	781575
	277939	1731364	277939	5313490	277939	-13479490	277939	-22756726	277939	-709935	277939	667063
	277908	2228047	277908	6006881	277908	-30164158	277908	-25592921	277908	-646452	277908	677122
	277878	2809912	277878	5006145	277878	-38838698	277878	-27762175	277878	-190416	277878	731719
	277847	2589434	277847	4073892	277847	-36556548	277847	-26061028	277847	43835	277847	853191
	277817	2197917	277817	3011379	277817	-29497901	277817	-19900235	277817	-437958	277817	1007470
	277787	2320781	277787	2726995	277787	-22054421	277787	-9829593	277787	-1107677	277787	1069924
	277756	2393655	277756	3264480	277756	-18965505	277756	792710	277756	-1424549	277756	1029791
	277726	2012398	277726	3363729	277726	-22592794	277726	7871484	277726	-1235117	277726	931322
	277695	1214431	277695	2730857	277695	-27446442	277695	10454923	277695	-970580	277695	978482
	277665	198296	277665	2962902	277665	-27187104	277665	8711384	277665	-625401	277665	1119422
	277634	-512066	277634	4339671	277634	-24023123	277634	5499608	277634	-30084	277634	1250110
	277604	-416939	277604	5144987	277604	-20688659	277604	4567324	277604	443212	277604	1324152
	277573	306138	277573	4321079	277573	-18501604	277573	6433198	277573	721640	277573	1110659
	277543	682146	277543	2823713	277543	-19230833	277543	11042576	277543	639449	277543	612991
	277513	575364	277513	1721549	277513	-16940964	277513	17077817	277513	172391	277513	164182
	277482	516783	277482	12185	277482	-7896695	277482	20792629	277482	-373218	277482	-183862
	277452	536702	277452	-1889789	277452	5321437	277452	20806617	277452	-908938	277452	-502431
	277421	449800	277421	-3847908	277421	14440515	277421	19843805	277421	-1141980	277421	-793836
	277391	307770	277391	-7021538	277391	11332497	277391	18584819	277391	-1101927	277391	-927442
	277360	1468	277360	-10492731	277360	2281282	277360	15852177	277360	-1105476	277360	-842087
	277330	-216040	277330	-11696750	277330	-5524317	277330	14339568	277330	-986684	277330	-537676
	277299	-141695	277299	-10659889	277299	-12007278	277299	14631652	277299	-700098	277299	-55714
	277269	224371	277269	-9842761	277269	-17318636	277269	13928144	277269	-354912	277269	299213
	277239	517343	277239	-9507754	277239	-21753195	277239	13730325	277239	25391	277239	453285
	277208	515624	277208	-7721544	277208	-23803974	277208	14474801	277208	477045	277208	388958
	277178	393472	277178	-4496801	277178	-19899752	277178	13881537	277178	945456	277178	159670
	277147	458270	277147	-1163955	277147	-11941078	277147	13319703	277147	1174993	277147	-52484
	277117	660691	277117	1379553	277117	-2181656	277117	14092026	277117	1321432	277117	-128750
	277086	698697	277086	2888826	277086	10333233	277086	12809805	277086	1174451	277086	22294
	277056	484354	277056	4535143	277056	22042833	277056	13141535	277056	820929	277056	151922
	277025	258768	277025	7436882	277025	29418219	277025	16992812	277025	696618	277025	138630
	276995	4048	276995	9555392	276995	34467899	276995	18477345	276995	885828	276995	169496
	276965	-129584	276965	9569982	276965	37934578	276965	15825590	276965	1154091	276965	323960
	276934	97557	276934	8667499	276934	35046908	276934	11550078	276934	1429939	276934	420880
	276904	170666	276904	7175491	276904	26197040	276904	8377346	276904	1541891	276904	274585
	276873	-297722	276873	5182879	276873	16218689	276873	4104942	276873	1331939	276873	-4154
	276843	-1062700	276843	3337493	276843	4917687	276843	-1353446	276843	851955	276843	-85569
	276812	-1803862	276812	1878183	276812	-4928918	276812	-6103721	276812	298827	276812	144626
	276782	-2400765	276782	338372	276782	-1974409	276782	-9607782	276782	-316738	276782	467164
	276751	-2976009	276751	-775709	276751	9529296	276751	-10516977	276751	-1149634	276751	627922
	276721	-3109778	276721	-318393	276721	17895811	276721	-9077366	276721	-1796480	276721	636288
	276691	-2500619	276691	1308825	276691	16182065	276691	-8075583	276691	-1827580	276691	499350
	276660	-1573036	276660	2180297	276660	8329641	276660	-5242037	276660	-1488570	276660	423225
	276630	-698130	276630	2141840	276630	4705332	276630	-533434	276630	-1064223	276630	542361
	276599	-242253	276599	2664847	276599	2333145	276599	-136316	276599	-558109	276599	596393
	276569	-282145	276569	2848433	276569	-2972558	276569	-3673231	276569	-219883	276569	598318
	276538	-457474	276538	1136192	276538	-6007793	276538	-7541577	276538	96351	276538	685152
	276508	-544897	276508	-1402696	276508	-7149029	276508	-12657614	276508	591887	276508	806805
	276477	-508296	276477	-3290794	276477	-12319639	276477	-16153692	276477	1123005	276477	650050
	276447	-193080	276447	-4231361	276447	-13695022	276447	-14908804	276447	1306297	276447	190412
	276417	364182	276417	-5634831	276417	-5882256	276417	-11499165	276417	1266394	276417	-234034
	276386	1041227	276386	-7253898	276386	6000122	276386	-11777812	276386	1168665	276386	-359554
	276356	1396495	276356	-7330213	276356	14783883	276356	-15190620	276356	701751	276356	-320405
	276325	1102921	276325	-5799047	276325	17267665	276325	-18554736	276325	-203831	276325	-482280
	276295	507537	276295	-3556968	276295	16251132	276295	-19888301	276295	-1017882	276295	-715646
	276264	59769	276264	-2453397	276264	11559955	276264	-21677321	276264	-1333671	276264	-781265
	276234	128823	276234	-2043175	276234	2825275	276234	-24682389	276234	-1114250	276234	-726405
	276203	507105	276203	-824577	276203	-3726143	276203	-23050737	276203	-650456	276203	-591071
	276173	674297	276173	746083	276173	-8027355	276173	-17897482	276173	-32687	276173	-430359
	276143	742377	276143	894677	276143	-10525497	276143	-13849246	276143	615209	276143	-178868
	276112	699012	276112	-61877	276112	-6602771	276112	-13040644	276112	1199091	276112	38302
	276082	699447	276082	-1549669	276082	3125082	276082	-14276088	276082	1541257	276082	-45464
	276051	708021	276051	-3662387	276051	15577360	276051	-15046267	276051	1431039	276051	-205613
	276021	696986	276021	-5045841	276021	23694731	276021	-17016516	276021	825542	276021	-130281
	275990	631697	275990	-4922663	275990	22815697	275990	-20883878	275990	457851	275990	38939
	275960	719191	275960	-4598672	275960	13395631	275960	-22303510	275960	703200	275960	97318
	275929	992302	275929	-5279610	275929	399249	275929	-20694918	275929	822072	275929	48321
	275899	1072674	275899	-5778253	275899	-12864996	275899	-18609330	275899	664239	275899	-16085
	275869	1133036	275869	-5247532	275869	-22269270	275869	-16361029	275869	278844	275869	-119012
	275838	1484584	275838	-3401574	275838	-27901498	275838	-15277477	275838	-36646	275838	-265457
	275808	1795136	275808	-652586	275808	-35576421	275808	-15910326	275808	-328560	275808	-310119
	275777	1856424	275777	709944	275777	-40753647	275777	-15473946	275777	-950772	275777	-308586
	275747	2221323	275747	-815406	275747	-43243403	275747	-15742716	275747	-1695613	275747	-403163
	275716	2869530	275716	-2853490	275716	-46267518	275716	-19017006	275716	-1947908	275716	-534406
	275686	3110747	275686	-3537190	275686	-44067883	275686	-24088861	275686	-1427725	275686	-759012
	275655	2519764	275655	-2101757	275655	-36558490	275655	-27029356	275655	-452507	275655	-977994
	275625	1738360	275625	1359055	275625	-25422295	275625	-27340308	275625	411786	275625	-993363
	275595	1516379	275595	4279661	275595	-8709204	275595	-25526333	275595	609161	275595	-707153
	275564	1570481	275564	5573424	275564	7234820	275564	-20870410	275564	293650	275564	-363165
	275534	1331523	275534	6479810	275534	12854156	275534	-15311339	275534	116971	275534	-95844
	275503	515053	275503	8443727	275503	12412225	275503	-12575769	275503	206300	275503	66733
	275473	-348489	275473	10759579	275473	17933890	275473	-11688188	275473	64182	275473	104038
	275442	-927900	275442	12205245	275442	27769476	275442	-9560608	275442	-795827	275442	191943
	275412	-1298412	275412	12897789	275412	33787274	275412	-7055920	275412	-1731108	275412	258191
	275381	-1404831	275381	11922923	275381	37708770	275381	-4608984	275381	-2090283	275381	316437
	275351	-1423252	275351	9332520	275351	37236309	275351	-3436780	275351	-1929156	275351	370402
	275321	-1370471	275321	7185625	275321	29985502	275321	-6366456	275321	-1477662	275321	378885
	275290	-1034727	275290	6287027	275290	25649032	275290	-10354206	275290	-972132	275290	361571
	275260	-587126	275260	5908103	275260	25878671	275260	-11161170	275260	-701954	275260	347067
	275229	-141361	275229	5684674	275229	24688588	275229	-9197655	275229	-637463	275229	279932
	275199	187211	275199	4582808	275199	20684675	275199	-6085641	275199	-564029	275199	207886
	275168	348175	275168	3022416	275168	17972168	275168	-4018075	275168	-325716	275168	157836
	275138	805157	275138	1949333	275138	17535794	275138	-5189796	275138	-79179	275138	77212
	275107	1421159	275107	-333632	275107	19274476	275107	-8943398	275107	306376	275107	52327
	275077	1947600	275077	-3727883	275077	21608807	275077	-11255562	275077	845048	275077	115874
	275047	2144122	275047	-6131013	275047	27239473	275047	-12075870	275047	1059254	275047	209848
	275016	1690116	275016	-6887413	275016	35878929	275016	-10788574	275016	901402	275016	189066
	274986	1131170	274986	-6382645	274986	41346026	274986	-6110968	274986	552318	274986	26729
	274955	865339	274955	-4493496	274955	41313612	274955	-1678080	274955	338806	274955	-100561
	274925	790578	274925	-2896245	274925	33490862	274925	-122587	274925	66202	274925	-86436
	274894	831247	274894	-2619180	274894	22596624	274894	-935275	274894	-96132	274894	-4522
	274864	475547	274864	-3544985	274864	16304932	274864	-4099339	274864	200315	274864	18975
	274833	-291035	274833	-4729452	274833	10124604	274833	-7428117	274833	533686	274833	-909
	274803	-837222	274803	-5962811	274803	5384159	274803	-10208392	274803	698088	274803	-91681
	274773	-1066999	274773	-7675616	274773	4593946	274773	-12400411	274773	886143	274773	-239956
	274742	-1435627	274742	-7362279	274742	7306602	274742	-10826973	274742	1122392	274742	-350091
	274712	-1772705	274712	-5374499	274712	13007480	274712	-7719658	274712	1407464	274712	-272495
	274681	-2093306	274681	-3451261	274681	16359636	274681	-5599054	274681	1547273	274681	-14416
	274651	-2458408	274651	-2511829	274651	17748416	274651	-4015411	274651	1621311	274651	149222
	274620	-2470122	274620	-2914685	274620	19867156	274620	-3175005	274620	1534026	274620	-98409
	274590	-1953735	274590	-2868564	274590	26582536	274590	-2906342	274590	1052580	274590	-553330
	274559	-1314872	274559	-2102429	274559	31480911	274559	-2789759	274559	387988	274559	-786414
	274529	-1155541	274529	-2682656	274529	24102118	274529	-1584753	274529	-207720	274529	-707260
	274499	-1535995	274499	-5618647	274499	9406669	274499	-761147	274499	-796641	274499	-508533
	274468	-1591565	274468	-9517028	274468	4568360	274468	78961	274468	-966487	274468	-240278
	274438	-877158	274438	-11468149	274438	6331353	274438	-950803	274438	-806174	274438	37386
	274407	-203054	274407	-10665128	274407	2756536	274407	-4067509	274407	-984740	274407	285481
	274377	-167988	274377	-9378243	274377	-5818547	274377	-6187701	274377	-1190198	274377	574945
	274346	-677264	274346	-8026400	274346	-13053074	274346	-8081380	274346	-1024644	274346	836524
	274316	-1061554	274316	-6036608	274316	-14678977	274316	-9838575	274316	-537519	274316	1049212
	274285	-1153078	274285	-4365387	274285	-13413531	274285	-12126804	274285	-155121	274285	1136667
	274255	-1249955	274255	-3239644	274255	-10336266	274255	-14904593	274255	-192511	274255	1065845
	274225	-1418516	274225	-2280274	274225	-5228429	274225	-15268562	274225	-398190	274225	786207
	274194	-1359340	274194	-2380522	274194	-6570180	274194	-10822473	274194	-304035	274194	197690
	274164	-1034706	274164	-4223518	274164	-10122886	274164	-3268483	274164	-39442	274164	-388368
	274133	-748711	274133	-5818388	274133	-12164960	274133	2931735	274133	-35430	274133	-675263
	274103	-248641	274103	-6014091	274103	-16438832	274103	4523286	274103	-409038	274103	-746513
	274072	200341	274072	-5275958	274072	-17872410	274072	1370527	274072	-729201	274072	-656692
	274042	64568	274042	-3826034	274042	-16520926	274042	-5285391	274042	-690916	274042	-384045
	274011	-455931	274011	-3157262	274011	-15420781	274011	-10873978	274011	-504195	274011	38906
	273981	-1241860	273981	-3030918	273981	-20676855	273981	-12224435	273981	-58675	273981	344048
	273951	-2059920	273951	-2098631	273951	-33340507	273951	-10997375	273951	651461	273951	573883
	273920	-2254548	273920	-1265359	273920	-45813847	273920	-11092658	273920	1215859	273920	809379
	273890	-1767722	273890	-1672489	273890	-53562915	273890	-11613388	273890	1522494	273890	900709
	273859	-1102686	273859	-2687899	273859	-50792164	273859	-9695689	273859	1688107	273859	758602
	273829	-857984	273829	-3961935	273829	-41597304	273829	-5075077	273829	1806116	273829	532912
	273798	-1079292	273798	-4541339	273798	-33184714	273798	-1695116	273798	1819101	273798	316106
	273768	-1737598	273768	-3748862	273768	-25069767	273768	-1951002	273768	2065200	273768	65774
	273737	-2359205	273737	-2910554	273737	-16086720	273737	-2399889	273737	2847235	273737	-149337
	273707	-2425481	273707	-1414359	273707	-12121876	273707	-3626307	273707	3495434	273707	-153615
	273677	-2462400	273677	484415	273677	-15305565	273677	-4736614	273677	3444551	273677	1592
	273646	-2591004	273646	1392077	273646	-10488378	273646	-3769716	273646	2981391	273646	107149
	273616	-2531464	273616	1334797	273616	2481353	273616	-3613706	273616	2486288	273616	132327
	273585	-2344860	273585	-65395	273585	5817535	273585	-4013241	273585	1978675	273585	73556
	273555	-1951609	273555	-2129911	273555	-6805797	273555	-2284289	273555	1792671	273555	-108022
	273524	-1664212	273524	-2916292	273524	-24235169	273524	-170334	273524	2007497	273524	-228363
	273494	-1703976	273494	-1853528	273494	-37586391	273494	934820	273494	1865239	273494	-178965
	273463	-1661690	273463	941075	273463	-42739403	273463	509168	273463	1273654	273463	-217995
	273433	-1512637	273433	4238787	273433	-44857174	273433	-890612	273433	565767	273433	-298245
	273403	-1340383	273403	5801356	273403	-44193687	273403	-211097	273403	214244	273403	-204843
	273372	-1421010	273372	5776527	273372	-34279959	273372	4300460	273372	441737	273372	-102033
	273342	-1384454	273342	5743453	273342	-20406949	273342	9518347	273342	1003382	273342	-124812
	273311	-738848	273311	5734944	273311	-13911263	273311	11682811	273311	1414011	273311	-170521
	273281	147436	273281	6737927	273281	-12694866	273281	8712220	273281	1555623	273281	-246440
	273250	572589	273250	8006048	273250	-8585987	273250	4577134	273250	1633037	273250	-293440
	273220	332422	273220	6505412	273220	-3160084	273220	2617390	273220	1683945	273220	-251403
	273189	-48642	273189	4431040	273189	-2386598	273189	2043108	273189	1453286	273189	-121838
	273159	-251508	273159	4671914	273159	-3258680	273159	2210136	273159	1003596	273159	72126
	273129	-450068	273129	5163869	273129	590121	273129	2262861	273129	605565	273129	199096
	273098	-882473	273098	4263154	273098	4650154	273098	2094841	273098	76725	273098	212300
	273068	-1565472	273068	2985378	273068	11821495	273068	1556294	273068	-620716	273068	170573
	273037	-1927868	273037	1947520	273037	26865914	273037	1918940	273037	-1368882	273037	116108
	273007	-2280513	273007	1201681	273007	34969641	273007	3109137	273007	-1619581	273007	-5862
	272976	-2836665	272976	893034	272976	28785096	272976	4200096	272976	-1497124	272976	-266965
	272946	-3129524	272946	-43171	272946	14595515	272946	3430188	272946	-1434650	272946	-492770
	272915	-3000466	272915	-1081919	272915	-1618005	272915	2004303	272915	-1179787	272915	-585911
	272885	-2467958	272885	-289611	272885	-12647029	272885	3600536	272885	-571656	272885	-739865
	272855	-1775338	272855	1646074	272855	-21701355	272855	4616769	272855	-110894	272855	-857141
	272824	-1176323	272824	2643953	272824	-31743171	272824	1636012	272824	224780	272824	-839653
	272794	-939817	272794	2473720	272794	-38093267	272794	-3081122	272794	637153	272794	-816359
	272763	-1205307	272763	2227665	272763	-44188379	272763	-8237980	272763	1019281	272763	-845749
	272733	-1759857	272733	3167381	272733	-49542082	272733	-10086177	272733	1134914	272733	-861534
	272702	-2126107	272702	5571317	272702	-47697813	272702	-7287429	272702	1050787	272702	-851763
	272672	-2386572	272672	6598685	272672	-39686999	272672	-1836271	272672	914535	272672	-935551
	272641	-2716836	272641	4957438	272641	-25582470	272641	4526301	272641	630467	272641	-1026392
	272611	-2875493	272611	3275114	272611	-8375211	272611	11334771	272611	256753	272611	-950337
	272581	-2963401	272581	3784232	272581	3798341	272581	16516163	272581	-61545	272581	-660138
	272550	-3000942	272550	4447258	272550	8964378	272550	15549302	272550	-306199	272550	-275141
	272520	-2668262	272520	3299370	272520	9427512	272520	7456830	272520	-470141	272520	15441
	272489	-2070440	272489	1052069	272489	6431770	272489	-6762	272489	-305315	272489	90564
	272459	-1728813	272459	-547128	272459	2512530	272459	-2190527	272459	-159669	272459	-8521
	272428	-1755995	272428	-1255246	272428	1888411	272428	-22943	272428	-239973	272428	-118924
	272398	-1583628	272398	-916131	272398	5273154	272398	4490691	272398	-259449	272398	-133531
	272367	-1263516	272367	182527	272367	14231256	272367	6091127	272367	-394619	272367	-95414
	272337	-992885	272337	488021	272337	29478671	272337	4777874	272337	-690809	272337	13618
	272307	-819744	272307	-1022180	272307	44493270	272307	4248620	272307	-740020	272307	104478
	272276	-774554	272276	-1927696	272276	53274029	272276	5474942	272276	-755760	272276	-47468
	272246	-784874	272246	-1222599	272246	53882744	272246	7595233	272246	-573156	272246	-409768
	272215	-522056	272215	-99706	272215	47243895	272215	9337544	272215	-110793	272215	-596875
	272185	230274	272185	1032752	272185	38252359	272185	9416234	272185	143307	272185	-583482
	272154	1101276	272154	1378208	272154	29601281	272154	10292127	272154	52987	272154	-584844
	272124	1337840	272124	165868	272124	19173412	272124	12230379	272124	-422531	272124	-673519
	272093	1079685	272093	-3860848	272093	6962774	272093	15859267	272093	-1089907	272093	-864166
	272063	1010475	272063	-7631066	272063	-4108699	272063	20462399	272063	-1486168	272063	-971881
	272033	949750	272033	-9271548	272033	-9325451	272033	21945444	272033	-1305357	272033	-1060750
	272002	702808	272002	-9484962	272002	-5234086	272002	18381105	272002	-1119840	272002	-1152420
	271972	465810	271972	-8050699	271972	-618327	271972	14218472	271972	-1459823	271972	-1052656
	271941	250394	271941	-5054723	271941	-8708726	271941	12576399	271941	-2115704	271941	-812852
	271911	-99773	271911	-2654913	271911	-19193536	271911	9738528	271911	-2757702	271911	-600866
	271880	-770191	271880	-996474	271880	-24876707	271880	5537963	271880	-3036650	271880	-584886
	271850	-1226799	271850	-376136	271850	-30209527	271850	1242998	271850	-3080711	271850	-734551
	271819	-1080183	271819	-1159062	271819	-30233379	271819	-2838307	271819	-3348910	271819	-747021
	271789	-757024	271789	-2212782	271789	-24641313	271789	-4164095	271789	-3524637	271789	-498104
	271759	-460454	271759	-2506238	271759	-21661535	271759	-1340226	271759	-3291049	271759	-325455
	271728	-145842	271728	-2147441	271728	-20539324	271728	2821232	271728	-2744005	271728	-336162
	271698	198102	271698	-1805968	271698	-21644125	271698	4344624	271698	-2092997	271698	-406767
	271667	199728	271667	-2079860	271667	-24144307	271667	753547	271667	-1757994	271667	-468113
	271637	-224728	271637	-4425211	271637	-21207231	271637	-5990793	271637	-1655638	271637	-428510
	271606	-831423	271606	-7304236	271606	-15012002	271606	-11005517	271606	-1807539	271606	-474159
	271576	-1221915	271576	-8599098	271576	-16887141	271576	-13217181	271576	-2235551	271576	-595079
	271545	-1509620	271545	-8114187	271545	-21032447	271545	-15168984	271545	-2221462	271545	-452473
	271515	-1678339	271515	-5975209	271515	-20623042	271515	-14968980	271515	-1652867	271515	-137576
	271485	-1609742	271485	-2660370	271485	-17249540	271485	-11386372	271485	-904073	271485	33353
	271454	-1444236	271454	-667343	271454	-13383530	271454	-6885225	271454	-102968	271454	-11236
	271424	-1034238	271424	-2239349	271424	-12321543	271424	-4750228	271424	398829	271424	-178963
	271393	-391489	271393	-5379460	271393	-12761256	271393	-4595624	271393	515744	271393	-386995
	271363	44881	271363	-4726652	271363	-18136496	271363	-3150292	271363	-72182	271363	-596309
	271332	61618	271332	-456496	271332	-25363112	271332	-922201	271332	-939835	271332	-617209
	271302	-17383	271302	2212588	271302	-27411869	271302	693513	271302	-1265024	271302	-551959
	271272	-219169	271272	2450890	271272	-20849917	271272	2768856	271272	-1249197	271272	-472649
	271241	-334030	271241	1691876	271241	-11569579	271241	6693390	271241	-1371565	271241	-478352
	271211	-201838	271211	-176162	271211	-8544147	271211	11068599	271211	-1649256	271211	-580166
	271180	91957	271180	-1788438	271180	-9041340	271180	14096529	271180	-1794768	271180	-770021
	271150	114579	271150	-1472495	271150	-5171011	271150	12979686	271150	-1899225	271150	-1080883
	271119	-526025	271119	310081	271119	2272404	271119	7116372	271119	-1684174	271119	-1247307
	271089	-1562563	271089	2268793	271089	9181029	271089	12901	271089	-1329337	271089	-1113163
	271058	-2486249	271058	3228964	271058	10238156	271058	-3954899	271058	-1290923	271058	-864352
	271028	-2728363	271028	2981612	271028	5581109	271028	-3660098	271028	-1115125	271028	-627509
	270998	-2047352	270998	2440330	270998	2244497	270998	-1146157	270998	-559985	270998	-385106
	270967	-827405	270967	2521247	270967	6364111	270967	2139890	270967	-33176	270967	-148471
	270937	284871	270937	4136855	270937	7989659	270937	4727536	270937	267682	270937	41740
	270906	737390	270906	6956089	270906	-787203	270906	5967651	270906	353237	270906	163089
	270876	465451	270876	7951637	270876	-13638863	270876	7435711	270876	636210	270876	331856
	270845	91933	270845	5667237	270845	-23735756	270845	8792784	270845	1206535	270845	535538
	270815	-337625	270815	2833327	270815	-31132378	270815	8857949	270815	1361133	270815	631944
	270784	-715444	270784	2042584	270784	-36357259	270784	8131105	270784	1091410	270784	826954
	270754	-854895	270754	3263940	270754	-38484040	270754	6668963	270754	967682	270754	1078920
	270724	-954356	270724	4856621	270724	-39684202	270724	4363836	270724	1073498	270724	1133057
	270693	-880456	270693	5259415	270693	-41586692	270693	2876960	270693	782824	270693	1131792
	270663	-563769	270663	5316843	270663	-41665836	270663	3305726	270663	151194	270663	1104592
	270632	-391855	270632	5162162	270632	-38384698	270632	4778339	270632	-269578	270632	1118689
	270602	-313233	270602	3353412	270602	-33066284	270602	10108263	270602	-439363	270602	1167921
	270571	-165517	270571	-709496	270571	-23289053	270571	16396241	270571	-206770	270571	972771
	270541	25573	270541	-3496543	270541	-10733894	270541	15993600	270541	494844	270541	464166
	270510	414481	270510	-2791543	270510	-575312	270510	9970308	270510	1276119	270510	31668
	270480	703729	270480	-1403774	270480	2805527	270480	2037132	270480	1343145	270480	-274357
	270450	810630	270450	-1290212	270450	-2073870	270450	-5950447	270450	954236	270450	-550331
	270419	1018936	270419	-2863274	270419	-8583704	270419	-12478980	270419	832783	270419	-757090
	270389	1273466	270389	-4854819	270389	-14571814	270389	-15379065	270389	839460	270389	-758757
	270358	1331327	270358	-6115883	270358	-20963096	270358	-13632469	270358	397385	270358	-591753
	270328	1140826	270328	-5836812	270328	-26624444	270328	-9175430	270328	-567494	270328	-466578
	270297	1305379	270297	-4486142	270297	-30250867	270297	-3178607	270297	-1398643	270297	-454434
	270267	1940017	270267	-2428122	270267	-31649016	270267	51386	270267	-1805766	270267	-371292
	270236	2173529	270236	-44701	270236	-29447939	270236	-1901250	270236	-1958842	270236	-336717
	270206	1736830	270206	1707474	270206	-27642151	270206	-5213230	270206	-2144544	270206	-528425
	270176	1011466	270176	2688458	270176	-30134754	270176	-8394176	270176	-2263707	270176	-794513
	270145	456472	270145	4455437	270145	-29401685	270145	-8685073	270145	-2160058	270145	-942712
	270115	139751	270115	5681337	270115	-24877681	270115	-6419892	270115	-1913610	270115	-830784
	270084	128632	270084	4317410	270084	-19030151	270084	-5170137	270084	-1732642	270084	-779291
	270054	389890	270054	2772392	270054	-13001651	270054	-5202211	270054	-1516087	270054	-905286
	270023	859673	270023	2945688	270023	-6634502	270023	-4768022	270023	-1046898	270023	-1057818
	269993	885757	269993	3089438	269993	-1784407	269993	-4109911	269993	-300100	269993	-1194365
	269962	289692	269962	2021102	269962	3318745	269962	-5091793	269962	302370	269962	-1286218
	269932	-243816	269932	-427733	269932	9288566	269932	-5877245	269932	402851	269932	-1265863
	269902	-410468	269902	-4806734	269902	10073759	269902	-6327202	269902	425245	269902	-1182764
	269871	-492100	269871	-8715622	269871	3700639	269871	-4761663	269871	828469	269871	-1099426
	269841	-929404	269841	-10385158	269841	-480862	269841	95359	269841	1480452	269841	-926736
	269810	-1188362	269810	-11595881	269810	6411448	269810	5085855	269810	1633324	269810	-791497
	269780	-856497	269780	-13629852	269780	17513898	269780	6795879	269780	1262359	269780	-854723
	269749	-237050	269749	-15703816	269749	20243861	269749	3020405	269749	915911	269749	-971279
	269719	414476	269719	-15794238	269719	16378255	269719	-2186731	269719	490133	269719	-1009320
	269688	830210	269688	-13493108	269688	10692207	269688	-2943993	269688	36220	269688	-938870
	269658	927165	269658	-10300388	269658	5501124	269658	126216	269658	-14253	269658	-862987
	269628	885355	269628	-7320541	269628	5796295	269628	2107783	269628	405264	269628	-707705
	269597	670154	269597	-5029209	269597	11828163	269597	-1199174	269597	858517	269597	-447123
	269567	585938	269567	-3096016	269567	13412535	269567	-7118318	269567	998348	269567	-211465
	269536	657792	269536	-1786813	269536	7050491	269536	-11543939	269536	1186536	269536	-72443
	269506	549393	269506	-2387362	269506	2174539	269506	-13588337	269506	1383364	269506	-27538
	269475	151988	269475	-3686915	269475	1731157	269475	-12608783	269475	1166367	269475	-36049
	269445	-197749	269445	-4631285	269445	1397345	269445	-11393042	269445	655284	269445	54876
	269414	-427758	269414	-5239536	269414	97853	269414	-12194300	269414	-18472	269414	410572
	269384	-515682	269384	-5110574	269384	2526704	269384	-13967444	269384	-536534	269384	908349
	269354	-560340	269354	-5461098	269354	6561212	269354	-14815701	269354	-593767	269354	1178114
	269323	-912689	269323	-5144645	269323	11976872	269323	-11874577	269323	-427313	269323	1023395
	269293	-1418496	269293	-5193834	269293	18693929	269293	-5157457	269293	-196596	269293	691886
	269262	-1656584	269262	-6363536	269262	21056378	269262	-53555	269262	142969	269262	510510
	269232	-1826909	269232	-7031675	269232	18026996	269232	-369595	269232	566571	269232	443427
	269201	-2016701	269201	-6420865	269201	18106695	269201	-3012685	269201	957618	269201	330546
	269171	-1817319	269171	-5865736	269171	21786031	269171	-4534291	269171	1237368	269171	227182
	269140	-1552661	269140	-5933697	269140	22504236	269140	-5205094	269140	1344816	269140	126740
	269110	-1324665	269110	-4907030	269110	14295674	269110	-4796023	269110	1155971	269110	-117074
	269080	-1074505	269080	-2757100	269080	769333	269080	-4631071	269080	1041248	269080	-420929
	269049	-1116330	269049	-1286696	269049	-2433806	269049	-8049189	269049	1379874	269049	-615364
	269019	-1474223	269019	-1188549	269019	8909862	269019	-14823993	269019	1829279	269019	-835392
	268988	-2112589	268988	-1454084	268988	22022895	268988	-21442593	268988	2216531	268988	-1155436
	268958	-2626157	268958	-592155	268958	22637635	268958	-25678809	268958	2152218	268958	-1433617
	268927	-2559552	268927	1435976	268927	16019012	268927	-25691547	268927	1672159	268927	-1489398
	268897	-2096443	268897	2611794	268897	12237858	268897	-24098444	268897	1362813	268897	-1255488
	268866	-1664978	268866	1561211	268866	12477824	268866	-24353298	268866	1238495	268866	-790000
	268836	-1516087	268836	-123525	268836	19334931	268836	-24496402	268836	1314896	268836	-407854
	268806	-1275559	268806	-387614	268806	28690075	268806	-24379322	268806	1651973	268806	-155827
	268775	-545771	268775	285538	268775	31213566	268775	-25334975	268775	2069218	268775	115509
	268745	82324	268745	301789	268745	25293294	268745	-26224951	268745	2392573	268745	206765
	268714	81550	268714	-388115	268714	17138783	268714	-22961792	268714	2300206	268714	176842
	268684	-99865	268684	-2073868	268684	13200615	268684	-14340784	268684	1691162	268684	104813
	268653	-249273	268653	-5037516	268653	11921439	268653	-3403823	268653	1161834	268653	-52162
	268623	-247312	268623	-6781583	268623	13041316	268623	3684253	268623	958988	268623	-200521
	268592	-328526	268592	-7064055	268592	12600612	268592	3216902	268592	812589	268592	-238515
	268562	-968378	268562	-7321840	268562	8498355	268562	-2757525	268562	450394	268562	-112894
	268532	-1806453	268532	-7574632	268532	6268240	268532	-11415511	268532	-98477	268532	56011
	268501	-1951855	268501	-7293917	268501	7967949	268501	-17496540	268501	-577718	268501	177366
	268471	-1366346	268471	-6811330	268471	8272410	268471	-21638174	268471	-987037	268471	220853
	268440	-624965	268440	-5835415	268440	3851978	268440	-24121973	268440	-1331863	268440	291721
	268410	165112	268410	-3736590	268410	-1544539	268410	-24829641	268410	-1296646	268410	403224
	268379	595308	268379	-815712	268379	-5410601	268379	-26167841	268379	-985990	268379	380011
	268349	291407	268349	866505	268349	-9137641	268349	-24114181	268349	-833631	268349	174988
	268318	-216121	268318	1245789	268318	-11062591	268318	-17262084	268318	-849539	268318	-36398
	268288	-304034	268288	2872541	268288	-12548979	268288	-10514800	268288	-756763	268288	-97584
	268258	-34982	268258	5636648	268258	-10914959	268258	-7174048	268258	-514766	268258	-16830
	268227	320022	268227	5846822	268227	991025	268227	-8486349	268227	94591	268227	145206
	268197	515993	268197	3172304	268197	14186626	268197	-12949425	268197	1040281	268197	490987
	268166	297134	268166	1384619	268166	13403674	268166	-14978905	268166	1765523	268166	1023488
	268136	147196	268136	2447675	268136	358355	268136	-14543414	268136	2216752	268136	1280567
	268105	262129	268105	4705514	268105	-10540370	268105	-14650104	268105	2475436	268105	1103170
	268075	506143	268075	4705449	268075	-17384176	268075	-13246185	268075	2428281	268075	798271
	268044	891849	268044	2157268	268044	-21646765	268044	-11481943	268044	1918909	268044	524545
	268014	1403805	268014	68861	268014	-22814103	268014	-11124492	268014	1540209	268014	245311
	267984	1816700	267984	6565	267984	-26019350	267984	-8641728	267984	1774665	267984	-30704
	267953	2184451	267953	925907	267953	-30747502	267953	-6213267	267953	1898568	267953	-181584
	267923	2307124	267923	1447798	267923	-34839872	267923	-8546260	267923	1580791	267923	9841
	267892	1982951	267892	1468380	267892	-39497160	267892	-11014359	267892	1247409	267892	434370
	267862	1628603	267862	2479842	267862	-39977092	267862	-7194278	267862	1150318	267862	702672
	267831	1711215	267831	2966534	267831	-37732060	267831	-377575	267831	1111456	267831	786129
	267801	2298612	267801	482579	267801	-31254574	267801	4989716	267801	769364	267801	928241
	267770	2628274	267770	-2779467	267770	-17916782	267770	9794111	267770	251668	267770	1132744
	267740	2179620	267740	-4141395	267740	-7870955	267740	12251679	267740	176448	267740	1069025
	267710	1415686	267710	-3664036	267710	-6851625	267710	6617632	267710	293403	267710	797182
	267679	991343	267679	-3246104	267679	-11971967	267679	-2506034	267679	154289	267679	569897
	267649	844602	267649	-4980082	267649	-16423837	267649	-8227645	267649	-167808	267649	565668
	267618	506398	267618	-7920464	267618	-13004431	267618	-8726620	267618	-385486	267618	566555
	267588	77310	267588	-8564759	267588	-3673469	267588	-4845266	267588	-366268	267588	250397
	267557	26776	267557	-6899020	267557	1376525	267557	2767703	267557	-400203	267557	-150754
	267527	153079	267527	-5190188	267527	-219041	267527	9377229	267527	-385952	267527	-393393
	267496	307896	267496	-4546760	267496	-976061	267496	8473459	267496	-156423	267496	-442214
	267466	450337	267466	-5192735	267466	750877	267466	3521653	267466	-102477	267466	-289761
	267436	639402	267436	-6751770	267436	-363683	267436	-2544541	267436	-482495	267436	-122011
	267405	891161	267405	-7328706	267405	-8448095	267405	-9311708	267405	-483050	267405	58117
	267375	1296509	267375	-6575955	267375	-17192339	267375	-14389368	267375	71069	267375	241007
	267344	1702932	267344	-6935279	267344	-19168954	267344	-16469487	267344	100266	267344	239443
	267314	2026227	267314	-8639749	267314	-14838969	267314	-17776604	267314	-510455	267314	288286
	267283	1924141	267283	-9432213	267283	-12474416	267283	-18528688	267283	-1233447	267283	526667
	267253	1518932	267253	-8163006	267253	-11466815	267253	-18854149	267253	-1614255	267253	764994
	267222	1628176	267222	-6943896	267222	-10248304	267222	-17726107	267222	-1538511	267222	697069
	267192	2219605	267192	-6441652	267192	-9993371	267192	-11419103	267192	-1314288	267192	488922
	267162	2606939	267162	-5594007	267162	-9764066	267162	-872743	267162	-1076975	267162	355905
	267131	2555523	267131	-4642118	267131	-8493729	267131	8063086	267131	-839600	267131	391861
	267101	2054907	267101	-4491867	267101	-9480925	267101	11223415	267101	-528754	267101	630642
	267070	1280205	267070	-4869589	267070	-13785248	267070	8301736	267070	-166115	267070	902638
	267040	741258	267040	-4541585	267040	-17068206	267040	3141087	267040	-189043	267040	924886
	267009	331233	267009	-4097041	267009	-21381315	267009	-239662	267009	-792986	267009	592579
	266979	68753	266979	-4247335	266979	-22054591	266979	-2714752	266979	-1484648	266979	44729
	266948	126719	266948	-3703832	266948	-16141605	266948	-3921083	266948	-1915026	266948	-462085
	266918	303255	266918	-3055531	266918	-4547752	266918	-2669185	266918	-1926624	266918	-884349
	266888	355986	266888	-3355636	266888	6604274	266888	-2240632	266888	-1868044	266888	-1223773
	266857	-255144	266857	-3178788	266857	11877341	266857	-4547241	266857	-1531265	266857	-1284545
	266827	-1256149	266827	-2164508	266827	10499493	266827	-4362434	266827	-751259	266827	-1208105
	266796	-1698082	266796	-1152230	266796	6421116	266796	1113518	266796	-260198	266796	-1327141
	266766	-1469531	266766	-370133	266766	4136118	266766	5270247	266766	-265948	266766	-1665458
	266735	-1434839	266735	352893	266735	2954177	266735	5530982	266735	-422769	266735	-1925990
	266705	-1919421	266705	2328581	266705	1316889	266705	5593846	266705	-555949	266705	-1912374
	266674	-1831029	266674	5222894	266674	-3233288	266674	10012170	266674	-610507	266674	-1710815
	266644	-1175704	266644	8177381	266644	-14629959	266644	16915911	266644	-523714	266644	-1528716
	266614	-588861	266614	10069391	266614	-29910348	266614	19809932	266614	-444043	266614	-1437446
	266583	66951	266583	9451827	266583	-39804569	266583	17163036	266583	-523025	266583	-1349307
	266553	406943	266553	6682497	266553	-40370159	266553	9069424	266553	-607382	266553	-1187439
	266522	137125	266522	4075788	266522	-36721653	266522	-2367595	266522	-507893	266522	-862670
	266492	-334998	266492	3202274	266492	-29281089	266492	-10217452	266492	-511753	266492	-502398
	266461	-658241	266461	3008522	266461	-18291820	266461	-11883540	266461	-752980	266461	-348727
	266431	-559850	266431	3250263	266431	-11376113	266431	-12176582	266431	-1056145	266431	-211930
	266400	-342183	266400	3899548	266400	-8561449	266400	-11833538	266400	-1370349	266400	41520
	266370	-180073	266370	4280228	266370	-6265468	266370	-9054257	266370	-1578182	266370	181930
	266340	-4383	266340	3253040	266340	-5141754	266340	-5044606	266340	-1452679	266340	210482
	266309	187861	266309	1533979	266309	-5862102	266309	-2021824	266309	-1157026	266309	409550
	266279	588357	266279	839542	266279	-6140657	266279	-703761	266279	-887219	266279	416662
	266248	929602	266248	1760153	266248	-3885193	266248	-245656	266248	-364081	266248	119199
	266218	854545	266218	3442974	266218	-2763612	266218	-505310	266218	590411	266218	22844
	266187	499093	266187	5206059	266187	606320	266187	-786774	266187	1503142	266187	256940
	266157	89110	266157	6301017	266157	-451528	266157	394669	266157	2076864	266157	546012
	266126	-144953	266126	5586861	266126	-12295348	266126	3355945	266126	2136540	266126	678826
	266096	-166738	266096	3495770	266096	-24971988	266096	4709369	266096	1600797	266096	630789
	266066	-213926	266066	1002078	266066	-25602181	266066	4463681	266066	844005	266066	463343
	266035	-431184	266035	-735887	266035	-16147185	266035	4367059	266035	363794	266035	150744
	266005	-467182	266005	-1175010	266005	-10300045	266005	5614666	266005	487743	266005	-283347
	265974	-367598	265974	-1292990	265974	-9859357	265974	6683150	265974	720262	265974	-620148
	265944	-397613	265944	-1773342	265944	-10746558	265944	5991321	265944	915494	265944	-742989
	265913	-462392	265913	-1818420	265913	-12660381	265913	8086117	265913	1508579	265913	-777109
	265883	-384902	265883	-1534801	265883	-13796654	265883	9933330	265883	2201872	265883	-984761
	265852	-76652	265852	-1941888	265852	-15527534	265852	9243206	265852	2456704	265852	-1417061
	265822	194585	265822	-2051412	265822	-20138435	265822	7390677	265822	2119915	265822	-1731389
	265792	220853	265792	-1593848	265792	-21559346	265792	2788552	265792	1644078	265792	-1666258
	265761	298376	265761	-1560839	265761	-20497230	265761	-2046384	265761	1470120	265761	-1397449
	265731	587690	265731	-1623718	265731	-20286315	265731	-2226698	265731	1143913	265731	-1113793
	265700	847582	265700	-1280203	265700	-25107492	265700	1056128	265700	406573	265700	-614893
	265670	735525	265670	-1525755	265670	-29071474	265670	4370174	265670	-497896	265670	23110
	265639	83393	265639	-2614528	265639	-25732825	265639	4574324	265639	-1274710	265639	542025
	265609	-461532	265609	-2759608	265609	-15727616	265609	1435439	265609	-1496784	265609	741418
	265578	-286385	265578	-2793299	265578	-3593266	265578	-2374215	265578	-1322097	265578	584009
	265548	126123	265548	-3152975	265548	6791707	265548	-7887287	265548	-1163933	265548	500174
	265518	384920	265518	-2568414	265518	13808979	265518	-13535317	265518	-1350940	265518	477262
	265487	602618	265487	-1144071	265487	15666304	265487	-13953786	265487	-1831280	265487	427235
	265457	948131	265457	-120578	265457	10535993	265457	-8962976	265457	-2063834	265457	452427
	265426	1234741	265426	905228	265426	-3122011	265426	-1211331	265426	-1567808	265426	562941
	265396	1218450	265396	2483677	265396	-21329532	265396	5168046	265396	-870439	265396	853111
	265365	1176334	265365	3460544	265365	-36239937	265365	7805663	265365	-757664	265365	1141359
	265335	1307633	265335	2611416	265335	-42088827	265335	8452133	265335	-1034493	265335	1213371
	265304	1514910	265304	1430853	265304	-41014704	265304	6873574	265304	-1276200	265304	943156
	265274	1603453	265274	1413694	265274	-36429100	265274	4254622	265274	-1029779	265274	308373
	265244	1421546	265244	1740255	265244	-28971349	265244	5351662	265244	-365755	265244	-257518
	265213	913837	265213	2716617	265213	-21827678	265213	9642806	265213	-41756	265213	-514490
	265183	642288	265183	4665466	265183	-17198842	265183	13066149	265183	-127167	265183	-440514
	265152	587004	265152	6357572	265152	-15829974	265152	13592296	265152	-116046	265152	-229439
	265122	350230	265122	5412065	265122	-14962153	265122	14204080	265122	51635	265122	-69472
	265091	119847	265091	2903763	265091	-13867804	265091	13690420	265091	254388	265091	18156
	265061	-211567	265061	2159180	265061	-14271787	265061	9145933	265061	224354	265061	-33388
	265030	-733987	265030	3633825	265030	-13308236	265030	2574450	265030	-293257	265030	-197307
	265000	-856532	265000	5252102	265000	-11260369	265000	-1700204	265000	-970067	265000	-369176
	264970	-182435	264970	6808746	264970	-9400395	264970	-539794	264970	-1312219	264970	-336173
	264939	528899	264939	7940006	264939	-7693702	264939	403399	264939	-1619679	264939	-262498
	264909	756488	264909	7620821	264909	-7962560	264909	-290683	264909	-1954344	264909	-235436
	264878	891758	264878	4941053	264878	-14177180	264878	664551	264878	-2020380	264878	-254466
	264848	893170	264848	165742	264848	-23339719	264848	1188825	264848	-2118879	264848	-549521
	264817	636943	264817	-3699107	264817	-32548670	264817	74919	264817	-2522010	264817	-903406
	264787	221643	264787	-5980214	264787	-43704651	264787	100541	264787	-2924428	264787	-1207686
	264756	-138831	264756	-6236304	264756	-52685001	264756	-1335899	264756	-2852478	264756	-1506373
	264726	-495924	264726	-4594471	264726	-55465761	264726	-7487062	264726	-2286282	264726	-1541621
	264696	-574422	264696	-1943507	264696	-51786281	264696	-15184608	264696	-1561623	264696	-1182009
	264665	-36416	264665	1448731	264665	-41308776	264665	-18402809	264665	-1029895	264665	-667645
	264635	515030	264635	1885160	264635	-24165011	264635	-17227755	264635	-674289	264635	-338433
	264604	769672	264604	-317174	264604	-8858282	264604	-15462558	264604	-193419	264604	-309563
	264574	1099724	264574	-2165958	264574	2089762	264574	-14844423	264574	604655	264574	-353729
	264543	1331573	264543	-4494696	264543	15205971	264543	-13431578	264543	1396356	264543	-322074
	264513	1279979	264513	-6570795	264513	27399263	264513	-13459845	264513	2008667	264513	-310171
	264482	1175510	264482	-7755047	264482	27129844	264482	-15803357	264482	2423605	264482	-427636
	264452	952876	264452	-8073819	264452	11249466	264452	-17531108	264452	2483252	264452	-618974
	264422	689136	264422	-7126279	264422	-6578999	264422	-17335301	264422	2113865	264422	-754133
	264391	716016	264391	-6432928	264391	-12686597	264391	-14670942	264391	1400440	264391	-841989
	264361	939821	264361	-5978198	264361	-6674014	264361	-10694716	264361	731989	264361	-801733
	264330	1003351	264330	-4680563	264330	2622925	264330	-7725767	264330	249741	264330	-605993
	264300	958724	264300	-3586632	264300	9384730	264300	-7449266	264300	-82709	264300	-476904
	264269	1022753	264269	-3673286	264269	9626333	264269	-8286526	264269	-505111	264269	-316772
	264239	1056262	264239	-3718700	264239	5736129	264239	-7802116	264239	-1057965	264239	-78254
	264208	900512	264208	-4190388	264208	1403390	264208	-6000286	264208	-1441200	264208	-17541
	264178	543852	264178	-6021159	264178	-4789745	264178	-4589218	264178	-1687742	264178	-180713
	264148	36678	264148	-8435114	264148	-6482104	264148	-4819044	264148	-1705990	264148	-330946
	264117	-518499	264117	-9357434	264117	-7571145	264117	-4178403	264117	-1322369	264117	-293436
	264087	-981231	264087	-7282058	264087	-19040643	264087	-360114	264087	-801621	264087	-248920
	264056	-1203439	264056	-4492580	264056	-34753615	264056	1745991	264056	-759626	264056	-210501
	264026	-1304480	264026	-2955366	264026	-42522626	264026	494459	264026	-1120117	264026	-206272
	263995	-1059062	263995	-2471721	263995	-38504412	263995	-1145395	263995	-1301707	263995	-321481
	263965	-360080	263965	-2245873	263965	-30031878	263965	-1152522	263965	-1245509	263965	-432735
	263934	62776	263934	-2297980	263934	-17942238	263934	52453	263934	-924209	263934	-379674
	263904	-79936	263904	-2064651	263904	-6435310	263904	232754	263904	-482390	263904	-197260
	263874	-286994	263874	-1344776	263874	-3241243	263874	-501066	263874	-130729	263874	22631
	263843	-420461	263843	-1978536	263843	-5775150	263843	-1182101	263843	-150834	263843	280351
	263813	-463075	263813	-4408181	263813	-11184906	263813	-3265914	263813	-452350	263813	524468
	263782	-238640	263782	-5174216	263782	-14782521	263782	-6609914	263782	-675581	263782	552617
	263752	161282	263752	-3172257	263752	-13041311	263752	-8964861	263752	-475995	263752	478259
	263721	660579	263721	-2356100	263721	-4128420	263721	-8306892	263721	-10219	263721	333612
	263691	966058	263691	-3140246	263691	9659817	263691	-4933750	263691	252868	263691	196099
	263660	980013	263660	-3235741	263660	24145999	263660	-2278901	263660	346209	263660	372520
	263630	1142271	263630	-2902477	263630	33275008	263630	-957292	263630	180393	263630	700948
	263600	1303223	263600	-2983697	263600	31323424	263600	5134228	263600	-421406	263600	795403
	263569	1165476	263569	-3418138	263569	22622221	263569	13406239	263569	-1291661	263569	712229
	263539	627404	263539	-3234064	263539	10932094	263539	18891930	263539	-1925295	263539	741652
	263508	123091	263508	-2934086	263508	2297572	263508	20877639	263508	-2111061	263508	781652
	263478	-176925	263478	-3210710	263478	-979678	263478	19286771	263478	-2004869	263478	703742
	263447	-345846	263447	-3697297	263447	-3261114	263447	15964715	263447	-1761507	263447	575118
	263417	-405082	263417	-3474954	263417	-4032755	263417	12208623	263417	-1254622	263417	367057
	263386	-575075	263386	-1571489	263386	-4307926	263386	11264232	263386	-727489	263386	100596
	263356	-825869	263356	328822	263356	-1971603	263356	14105161	263356	-263715	263356	-95743
	263326	-811860	263326	848867	263326	1673024	263326	17124499	263326	87546	263326	-291293
	263295	-591988	263295	1586861	263295	1932201	263295	20613990	263295	11263	263295	-572557
	263265	-249046	263265	2185353	263265	2334815	263265	23644251	263265	-262239	263265	-807686
	263234	683236	263234	3073825	263234	-2882481	263234	22792664	263234	-118211	263234	-820805
	263204	1801860	263204	4684596	263204	-10591525	263204	18369663	263204	400261	263204	-721373
	263173	2616196	263173	5294278	263173	-12276311	263173	14154410	263173	661042	263173	-536536
	263143	2974801	263143	3834736	263143	-8138247	263143	12114358	263143	625994	263143	-248760
	263112	2688162	263112	1548248	263112	-4453847	263112	11332031	263112	419756	263112	107420
	263082	2143679	263082	73120	263082	-6651490	263082	11785464	263082	-24211	263082	307008
	263052	1713412	263052	261581	263052	-12174681	263052	14285081	263052	-733494	263052	182096
	263021	1459276	263021	243890	263021	-19783921	263021	18680302	263021	-1299904	263021	-126386
	262991	1687354	262991	-1763754	262991	-26015302	262991	20899814	262991	-1365657	262991	-385694
	262960	2180113	262960	-3090570	262960	-23768898	262960	21110527	262960	-915454	262960	-406230
	262930	2420353	262930	-1858450	262930	-12382099	262930	23343631	262930	-301846	262930	-313707
	262899	2550998	262899	2321858	262899	2200983	262899	26884796	262899	137889	262899	-224555
	262869	2738502	262869	7153290	262869	15377687	262869	26881615	262869	212000	262869	-174449
	262838	2576703	262838	8911001	262838	23231652	262838	23573389	262838	-271915	262838	-137258
	262808	1700504	262808	6285434	262808	24025297	262808	19561334	262808	-893028	262808	8140
	262778	611714	262778	2944939	262778	22031686	262778	14058192	262778	-1357490	262778	294166
	262747	-109593	262747	1282291	262747	26362378	262747	6190985	262747	-1785869	262747	648961
	262717	-576494	262717	1961570	262717	33381347	262717	586519	262717	-2107681	262717	940135
	262686	-1103396	262686	3934085	262686	34307036	262686	305110	262686	-2422220	262686	1072073
	262656	-1441638	262656	5007822	262656	30408171	262656	6341291	262656	-2540812	262656	1137091
	262625	-1517855	262625	5454196	262625	28418386	262625	15986608	262625	-2251613	262625	1145851
	262595	-1856730	262595	5218719	262595	27805658	262595	20920092	262595	-2160711	262595	1058741
	262564	-2405349	262564	3938689	262564	26461708	262564	19262016	262564	-2266114	262564	982281
	262534	-2880921	262534	2594634	262534	26397042	262534	14078385	262534	-2265351	262534	874725
	262504	-2906931	262504	1563383	262504	28783206	262504	7746395	262504	-2189995	262504	691416
	262473	-2421464	262473	1385279	262473	31168287	262473	5600943	262473	-1910293	262473	569310
	262443	-1894986	262443	1593871	262443	31334949	262443	6756187	262443	-1625715	262443	473188
	262412	-1619050	262412	902774	262412	26209860	262412	4812748	262412	-1614491	262412	345435
	262382	-1564590	262382	360377	262382	16049087	262382	1571175	262382	-1644369	262382	250117
	262351	-1606577	262351	308356	262351	8567737	262351	1086725	262351	-1393556	262351	293093
	262321	-1443590	262321	-204630	262321	6283282	262321	-512149	262321	-1108507	262321	548744
	262290	-1168675	262290	-2914836	262290	2960385	262290	-4342803	262290	-1285192	262290	620322
	262260	-1082448	262260	-5323456	262260	5173281	262260	-6208164	262260	-1480824	262260	502991
	262230	-860070	262230	-4368162	262230	15738899	262230	-3914970	262230	-1154238	262230	552908
	262199	-457588	262199	-971877	262199	25332889	262199	440043	262199	-545422	262199	708456
	262169	-174182	262169	2059724	262169	30291796	262169	5089593	262169	-65254	262169	781171
	262138	-218877	262138	2215194	262138	35831161	262138	9969045	262138	76611	262138	711207
	262108	-788285	262108	547146	262108	39454242	262108	11146806	262108	-47398	262108	598741
	262077	-1662043	262077	-759289	262077	40170741	262077	8089172	262077	43163	262077	539111
	262047	-2419396	262047	-831462	262047	42746553	262047	3033933	262047	527680	262047	535816
	262017	-2798400	262017	55527	262017	46326413	262017	-760668	262017	863136	262017	317171
	261986	-2842958	261986	1863240	261986	50982326	261986	-2975156	261986	846571	261986	-186902
	261956	-2676259	261956	4361160	261956	51286457	261956	-5640309	261956	773412	261956	-538343
	261925	-2307107	261925	7008532	261925	41681327	261925	-9574748	261925	874252	261925	-512315
	261895	-1625333	261895	9744095	261895	26497455	261895	-12450128	261895	1183125	261895	-229663
	261864	-1036145	261864	11929159	261864	15608191	261864	-12443462	261864	1685914	261864	62652
	261834	-927038	261834	12907975	261834	11710475	261834	-9814093	261834	2098920	261834	149486
	261803	-945854	261803	11731538	261803	14453466	261803	-5401085	261803	2187836	261803	101700
	261773	-924210	261773	9027597	261773	23325828	261773	-648781	261773	2173295	261773	-72096
	261743	-886344	261743	7438280	261743	31255928	261743	1932276	261743	2094755	261743	-322572
	261712	-828461	261712	7483482	261712	27963620	261712	1690063	261712	1799688	261712	-410656
	261682	-619089	261682	7040580	261682	20348707	261682	1601943	261682	1414706	261682	-101364
	261651	-141520	261651	5424870	261651	13931171	261651	2253238	261651	1069520	261651	276848
	261621	391479	261621	4144606	261621	9112832	261621	2492772	261621	503109	261621	426133
	261590	472554	261590	3156848	261590	8015334	261590	1729492	261590	-9119	261590	430235
	261560	354190	261560	2578327	261560	7511681	261560	960221	261560	-181854	261560	278848
	261529	300517	261529	2288071	261529	1627623	261529	257722	261529	-310428	261529	64416
	261499	-53418	261499	1003232	261499	-8603504	261499	-1182667	261499	-352862	261499	-164963
	261469	-306241	261469	-680246	261469	-14498348	261469	-1482049	261469	-54140	261469	-331103
	261438	83753	261438	-2628783	261438	-16239954	261438	-69981	261438	892071	261438	-329343
	261408	728011	261408	-4520208	261408	-15111842	261408	2668666	261408	1841937	261408	-146255
	261377	1245857	261377	-4912702	261377	-7639860	261377	8070693	261377	2093870	261377	135232
	261347	1542247	261347	-3807403	261347	-1573912	261347	12098680	261347	2004573	261347	225781
	261316	1392974	261316	-2975738	261316	-513741	261316	12257524	261316	2141299	261316	97337
	261286	922479	261286	-3523245	261286	1206128	261286	9317270	261286	2337037	261286	76792
	261255	414013	261255	-4402682	261255	538707	261255	4735869	261255	2257209	261255	145751
	261225	70895	261225	-4594411	261225	-4649864	261225	-63322	261225	1743839	261225	156906
	261195	-273580	261195	-4112880	261195	-3753210	261195	-1556565	261195	1062497	261195	32894
	261164	-621538	261164	-2720875	261164	2357690	261164	2727943	261164	733510	261164	-16297
	261134	-824607	261134	-788323	261134	4026775	261134	6170170	261134	904571	261134	235541
	261103	-653792	261103	-613522	261103	1099593	261103	4961951	261103	1362053	261103	660026
	261073	-21535	261073	-2870443	261073	-330295	261073	3433940	261073	1727719	261073	999391
	261042	138583	261042	-4875792	261042	569837	261042	3050820	261042	1598208	261042	1136347
	261012	-208766	261012	-5335329	261012	-2883989	261012	-2370549	261012	1000747	261012	1169899
	260981	-535141	260981	-4801544	260981	-7982500	260981	-9515110	260981	156541	260981	1183118
	260951	-1034156	260951	-4763558	260951	-10365178	260951	-10834894	260951	-668583	260951	1066870
	260921	-1362485	260921	-5155903	260921	-6053308	260921	-5434349	260921	-1170856	260921	769686
	260890	-1118721	260890	-4258485	260890	235081	260890	2186788	260890	-1255281	260890	430044
	260860	-484865	260860	-3444807	260860	1310937	260860	6014506	260860	-1272165	260860	161962
	260829	136453	260829	-3891327	260829	2707141	260829	7438310	260829	-1377130	260829	178452
	260799	610292	260799	-4637121	260799	5326567	260799	8558523	260799	-1119678	260799	398903
	260768	1035434	260768	-4279473	260768	6024721	260768	11478800	260768	-632221	260768	481515
	260738	1222704	260738	-4093806	260738	6131889	260738	17211909	260738	-136386	260738	370760
	260707	1027980	260707	-5839386	260707	3184821	260707	21283361	260707	498905	260707	142225
	260677	687566	260677	-8186508	260677	-4982660	260677	19570348	260677	1261923	260677	-127461
	260647	482362	260647	-7835622	260647	-13124973	260647	13969244	260647	1419435	260647	-274787
	260616	638380	260616	-5238300	260616	-17020110	260616	5959842	260616	887171	260616	-342006
	260586	1048104	260586	-2100754	260586	-16288002	260586	-4933328	260586	295824	260586	-307311
	260555	1122371	260555	771241	260555	-11216456	260555	-13885945	260555	229623	260555	-64982
	260525	929329	260525	4213777	260525	-7123422	260525	-16809194	260525	443566	260525	106109
	260494	839562	260494	7663864	260494	-6955221	260494	-16267061	260494	310454	260494	-5257
	260464	908909	260464	8487806	260464	-7963210	260464	-14192330	260464	-210563	260464	-206173
	260433	692017	260433	7767892	260433	-13090526	260433	-12075771	260433	-945412	260433	-276250
	260403	407063	260403	6789744	260403	-22872648	260403	-11293998	260403	-1510112	260403	-300813
	260373	155469	260373	5973276	260373	-27403864	260373	-8465583	260373	-1847424	260373	-453141
	260342	-141833	260342	4547574	260342	-22862381	260342	-3580851	260342	-2199914	260342	-646153
	260312	-276277	260312	2790929	260312	-16037015	260312	1115250	260312	-2306097	260312	-640560
	260281	-464437	260281	924208	260281	-11206538	260281	5120832	260281	-1957445	260281	-494142
	260251	-820098	260251	-1422505	260251	-6803485	260251	9905544	260251	-1231320	260251	-348838
	260220	-1231512	260220	-2630740	260220	-1873316	260220	14815355	260220	-584334	260220	-107329
	260190	-1568068	260190	-1094852	260190	3619798	260190	20926222	260190	-127683	260190	114664
	260159	-1649403	260159	760941	260159	12075327	260159	29991340	260159	450215	260159	318851
	260129	-1313936	260129	1487607	260129	22414687	260129	38575668	260129	938226	260129	664092
	260099	-1069257	260099	1125197	260099	25367502	260099	41556724	260099	1180268	260099	921941
	260068	-1205381	260068	-755877	260068	18776313	260068	37474619	260068	1136174	260068	937565
	260038	-1657140	260038	-4054583	260038	12038189	260038	29001501	260038	853074	260038	807994
	260007	-1869411	260007	-7988449	260007	11462515	260007	18752500	260007	827888	260007	794289
	259977	-1409363	259977	-10972941	259977	13464366	259977	10314113	259977	910205	259977	914015
	259946	-805747	259946	-11763062	259946	10811850	259946	5513452	259946	873744	259946	826215
	259916	-822266	259916	-11248125	259916	6622778	259916	5675291	259916	1089901	259916	573839
	259885	-1128190	259885	-9610728	259885	10520582	259885	8340794	259885	1391701	259885	527805
	259855	-1243842	259855	-6009355	259855	9026310	259855	9428449	259855	1710644	259855	770537
	259825	-1265722	259825	-3106541	259825	-3977478	259825	9052048	259825	1758393	259825	1001111
	259794	-1310896	259794	-3921347	259794	-11419307	259794	10353832	259794	1205582	259794	879854
	259764	-1533662	259764	-6078258	259764	-8164311	259764	14563962	259764	581544	259764	429055
	259733	-1970549	259733	-6840110	259733	1145166	259733	18961602	259733	170597	259733	111401
	259703	-2042524	259703	-6412316	259703	9147703	259703	19928047	259703	-90471	259703	90700
	259672	-1651398	259672	-5932122	259672	10283626	259672	19096591	259672	14918	259672	135201
	259642	-1299572	259642	-7279781	259642	6280621	259642	18386234	259642	105508	259642	154680
	259611	-1017372	259611	-8899062	259611	7093306	259611	17852564	259611	98064	259611	191418
	259581	-487271	259581	-9436219	259581	11723858	259581	16995739	259581	-136332	259581	76913
	259551	-159733	259551	-9328431	259551	15861919	259551	14364363	259551	-724825	259551	-330601
	259520	-443034	259520	-8138496	259520	14223844	259520	10294072	259520	-1265780	259520	-635494
	259490	-926441	259490	-4885004	259490	2488871	259490	6265862	259490	-1319682	259490	-447163
	259459	-1247447	259459	-499279	259459	-6130606	259459	4872415	259459	-636919	259459	-274
	259429	-1299003	259429	2086558	259429	-5219965	259429	5390839	259429	336860	259429	371067
	259398	-1510390	259398	2765773	259398	332839	259398	4213750	259398	1303226	259398	546454
	259368	-1785746	259368	2307611	259368	9938266	259368	2057181	259368	2136191	259368	668246
	259337	-1563553	259337	1827190	259337	19451047	259337	-1058428	259337	2777701	259337	799690
	259307	-886413	259307	1885004	259307	20673831	259307	-7619459	259307	3108208	259307	848426
	259277	-102608	259277	3123882	259277	14280662	259277	-12516802	259277	2911749	259277	878482
	259246	682030	259246	6062220	259246	7327504	259246	-9818963	259246	2242174	259246	779628
	259216	1164533	259216	8743453	259216	3218999	259216	-2116055	259216	1164871	259216	609184
	259185	1233026	259185	8864764	259185	4901571	259185	5819755	259185	553553	259185	643707
	259155	966619	259155	6940021	259155	14908788	259155	10025628	259155	752314	259155	619154
	259124	581581	259124	5958383	259124	22020702	259124	10440326	259124	903508	259124	224505
	259094	47554	259094	5288374	259094	18747501	259094	9398315	259094	840012	259094	-203941
	259063	-476607	259063	3424350	259063	11068950	259063	8573618	259063	1028370	259063	-481250
	259033	-997936	259033	444186	259033	8219322	259033	7555354	259033	1495162	259033	-610934
	259003	-1332633	259003	-2040960	259003	10478121	259003	4086121	259003	1836313	259003	-615959
	258972	-1269281	258972	-3486343	258972	10711411	258972	822611	258972	1878746	258972	-613147
	258942	-1311390	258942	-5296872	258942	10468323	258942	1376626	258942	1588607	258942	-663276
	258911	-1465015	258911	-8285855	258911	14589819	258911	5981532	258911	1013808	258911	-697714
	258881	-1581808	258881	-9839244	258881	18863587	258881	9577276	258881	384168	258881	-531920
	258850	-1729096	258850	-9345376	258850	20598994	258850	9828615	258850	-98928	258850	-227882
	258820	-1944648	258820	-8616340	258820	17318293	258820	8837031	258820	-272010	258820	11975
	258789	-1971023	258789	-8522934	258789	7239169	258789	7887769	258789	-223302	258789	277996
	258759	-1923000	258759	-7278936	258759	-6165352	258759	8475881	258759	-97914	258759	562188
	258729	-1990873	258729	-4821155	258729	-19018147	258729	10291551	258729	46816	258729	718742
	258698	-1962779	258698	-3163397	258698	-24940775	258698	10379015	258698	-112649	258698	665381
	258668	-1653252	258668	-2530029	258668	-27001254	258668	7391756	258668	-623598	258668	488316
	258637	-1310715	258637	-2338894	258637	-30012591	258637	2069466	258637	-1101160	258637	240000
	258607	-1376797	258607	-1936945	258607	-32153436	258607	-1760233	258607	-1294319	258607	-17968
	258576	-1651580	258576	-1137691	258576	-28350755	258576	-1718752	258576	-1347796	258576	-120526
	258546	-1720073	258546	-1058442	258546	-21700255	258546	-658791	258546	-1106337	258546	-41445
	258515	-1466724	258515	-1779591	258515	-20907156	258515	508546	258515	-436733	258515	234793
	258485	-1028631	258485	-2904620	258485	-23226788	258485	1899559	258485	231631	258485	532233
	258455	-830890	258455	-4494845	258455	-22882263	258455	1400642	258455	431134	258455	645309
	258424	-835340	258424	-4750185	258424	-22466378	258424	-149	258424	212747	258424	554370
	258394	-624683	258394	-3310786	258394	-24532857	258394	52864	258394	-238019	258394	305994
	258363	-162243	258363	-1537706	258363	-23457081	258363	767958	258363	-1015951	258363	7345
	258333	163328	258333	-969044	258333	-18229599	258333	627215	258333	-1824439	258333	-182424
	258302	223505	258302	-1481210	258302	-17863512	258302	2018647	258302	-2147298	258302	-221257
	258272	456206	258272	-2090378	258272	-19200869	258272	5142761	258272	-1905472	258272	-26482
	258241	879869	258241	-1674448	258241	-19781433	258241	7502112	258241	-1569276	258241	372205
	258211	1600194	258211	-1218300	258211	-24232735	258211	10918806	258211	-1569213	258211	765565
	258181	2612619	258181	458825	258181	-28027157	258181	16960804	258181	-1954520	258181	955457
	258150	3172500	258150	2600160	258150	-29235856	258150	21209263	258150	-2250567	258150	943217
	258120	3055928	258120	3217128	258120	-27868450	258120	21102971	258120	-1786468	258120	909288
	258089	2355234	258089	1973251	258089	-23837098	258089	19332266	258089	-680251	258089	1007232
	258059	1436466	258059	-631903	258059	-18216367	258059	15872433	258059	197543	258059	1045280
	258028	776173	258028	-2242909	258028	-11866769	258028	12409469	258028	203550	258028	972582
	257998	351728	257998	-1876546	257998	-7266111	257998	7249806	257998	-135451	257998	869931
	257967	-17968	257967	-1498738	257967	-6201607	257967	2516596	257967	-363991	257967	732291
	257937	-351399	257937	-1676511	257937	-9360723	257937	2121057	257937	-926600	257937	687862
	257907	-476623	257907	-1333164	257907	-11614853	257907	3646632	257907	-1468656	257907	809924
	257876	-497787	257876	-669896	257876	-7789524	257876	3727396	257876	-1360225	257876	1085255
	257846	-434067	257846	271421	257846	1728135	257846	4233665	257846	-997662	257846	1258302
	257815	-179394	257815	2280923	257815	14656731	257815	9057130	257815	-1180197	257815	1160853
	257785	35589	257785	4364738	257785	23630197	257785	13420923	257785	-1990166	257785	963885
	257754	-192969	257754	5374821	257754	27295056	257754	13103957	257754	-2453640	257754	778084
	257724	-456808	257724	5957254	257724	29908942	257724	9366417	257724	-2325315	257724	588144
	257693	-427491	257693	6873525	257693	28297614	257693	5331416	257693	-1866274	257693	441894
	257663	-479799	257663	8506421	257663	22177945	257663	3535430	257663	-1323092	257663	274339
	257633	-677606	257633	9176480	257633	16809277	257633	6631038	257633	-881248	257633	161167
	257602	-748885	257602	7724738	257602	14697891	257602	11134611	257602	-517261	257602	84261
	257572	-552582	257572	5020934	257572	15980572	257572	15630075	257572	-407001	257572	10237
	257541	-399084	257541	1849743	257541	19760385	257541	19865454	257541	-535085	257541	-22757
	257511	-546710	257511	510390	257511	18629413	257511	22759016	257511	-400084	257511	57495
	257480	-729124	257480	607169	257480	7998087	257480	26129562	257480	254909	257480	355834
	257450	-381355	257450	-955553	257450	-6181977	257450	24482399	257450	999808	257450	685691
	257419	178726	257419	-2698179	257419	-14425968	257419	20181978	257419	1280293	257419	946541
	257389	517117	257389	-2980223	257389	-16616523	257389	18961573	257389	802236	257389	1143508
	257359	652932	257359	-2448085	257359	-17538209	257359	18174432	257359	100948	257359	1160594
	257328	862617	257328	-1739763	257328	-17141044	257328	15025532	257328	-286246	257328	1074603
	257298	1187331	257298	-1034899	257298	-15324365	257298	9691312	257298	-371394	257298	1111181
	257267	1166901	257267	-456663	257267	-15273107	257267	5654801	257267	-141386	257267	1143795
	257237	772398	257237	-345578	257237	-20257577	257237	2533949	257237	170883	257237	949288
	257206	558820	257206	-429051	257206	-27944616	257206	-1038817	257206	307213	257206	608465
	257176	757288	257176	724680	257176	-27604195	257176	-5240186	257176	669272	257176	314363
	257145	907837	257145	2745678	257145	-22348951	257145	-9792347	257145	1464097	257145	113015
	257115	1043422	257115	3278314	257115	-22965254	257115	-10945264	257115	2103411	257115	56714
	257085	1175142	257085	1917720	257085	-23518874	257085	-9414763	257085	2316552	257085	118976
	257054	1117269	257054	986615	257054	-18536152	257054	-6845311	257054	2194744	257054	236252
	257024	773460	257024	931336	257024	-9413668	257024	-2724797	257024	1748995	257024	292980
	256993	14480	256993	1271177	256993	-233188	256993	3765429	256993	1390181	256993	110155
	256963	-666319	256963	995190	256963	9317016	256963	10453332	256963	1096841	256963	-213400
	256932	-799191	256932	-1557512	256932	16262324	256932	15142120	256932	565562	256932	-405175
	256902	-709173	256902	-6128508	256902	22243183	256902	16425077	256902	-203517	256902	-371757
	256871	-845515	256871	-9435616	256871	28768585	256871	13468715	256871	-1060755	256871	-309319
	256841	-1055200	256841	-10091133	256841	33071372	256841	9943178	256841	-1516052	256841	-398438
	256811	-1048421	256811	-9506034	256811	33359049	256811	5283119	256811	-1236269	256811	-570316
	256780	-959621	256780	-7392272	256780	24106255	256780	-619774	256780	-838529	256780	-660533
	256750	-1095915	256750	-3902232	256750	6580417	256750	-5407188	256750	-465030	256750	-687743
	256719	-1391238	256719	-985233	256719	-6238350	256719	-8314691	256719	-69782	256719	-740052
	256689	-1487524	256689	287516	256689	-8583048	256689	-8475305	256689	123284	256689	-745905
	256658	-1197387	256658	109142	256658	-7297793	256658	-5344179	256658	267279	256658	-578246
	256628	-744339	256628	-1827913	256628	-2805187	256628	-2353558	256628	252896	256628	-334966
	256597	-448539	256597	-3558020	256597	4415198	256597	-2753678	256597	111689	256597	-119117
	256567	-158645	256567	-3523851	256567	10386268	256567	-3896746	256567	-58842	256567	5443
	256537	351749	256537	-2746915	256537	11533152	256537	-4846699	256537	-223419	256537	40552
	256506	1011975	256506	-1247608	256506	12655491	256506	-5992376	256506	-403503	256506	63266
	256476	1563285	256476	808389	256476	20655304	256476	-7425922	256476	-428587	256476	138670
	256445	1711469	256445	1801198	256445	31968557	256445	-7521982	256445	133293	256445	292032
	256415	1363664	256415	1002954	256415	42198515	256415	-4939019	256415	864355	256415	425273
	256384	520369	256384	724567	256384	53693751	256384	-1297098	256384	1097244	256384	595288
	256354	-387157	256354	1469317	256354	61626173	256354	1650636	256354	750650	256354	727423
	256323	-580148	256323	2138572	256323	60168051	256323	4456041	256323	331605	256323	593172
	256293	-429707	256293	2159902	256293	57890669	256293	6911844	256293	146609	256293	311222
	256263	-624973	256263	1248651	256263	57163980	256263	5374025	256263	-144680	256263	210319
	256232	-818745	256232	247299	256232	53643112	256232	714963	256232	-544714	256232	231244
	256202	-492088	256202	527597	256202	49655487	256202	-4884534	256202	-541371	256202	268537
	256171	315717	256171	2036595	256171	47941096	256171	-8192326	256171	122199	256171	502115
	256141	1009820	256141	3750328	256141	41818919	256141	-7253897	256141	652537	256141	635698
	256110	1072842	256110	5728600	256110	31870128	256110	-4190858	256110	618331	256110	374107
	256080	631155	256080	6584711	256080	21886595	256080	-2557537	256080	222179	256080	20595
	256049	134486	256049	5563692	256049	14903979	256049	-4175845	256049	-514928	256049	-159638
	256019	-52014	256019	3570933	256019	7041571	256019	-5910616	256019	-1215934	256019	-112175
	255989	19908	255989	1181929	255989	-2609118	255989	-4024720	255989	-1380779	255989	15710
	255958	-35936	255958	-837217	255958	-7016569	255958	256211	255958	-1176919	255958	69254
	255928	-727396	255928	-1117022	255928	-10009698	255928	3249425	255928	-1077098	255928	103679
	255897	-1812775	255897	-1341147	255897	-13882359	255897	4226365	255897	-1003734	255897	81497
	255867	-2467448	255867	-3276376	255867	-16575255	255867	3566317	255867	-799628	255867	-23762
	255836	-2621828	255836	-3589315	255836	-20912735	255836	38882	255836	-736505	255836	-78803
	255806	-2208549	255806	-1050557	255806	-26821107	255806	-4022107	255806	-891962	255806	-72962
	255775	-1432078	255775	728357	255775	-26421599	255775	-6668966	255775	-1300084	255775	68075
	255745	-835363	255745	1014526	255745	-20334703	255745	-7773235	255745	-1621106	255745	297478
	255715	-513365	255715	2163602	255715	-12035010	255715	-6832997	255715	-1802972	255715	293610
	255684	-427222	255684	4511414	255684	-4924889	255684	-4125055	255684	-1760310	255684	14446
	255654	-331797	255654	7445668	255654	851475	255654	442131	255654	-1510834	255654	-359182
	255623	-11125	255623	11240657	255623	7807972	255623	5209194	255623	-1398769	255623	-717648
	255593	365284	255593	14814665	255593	15187034	255593	9043482	255593	-1524145	255593	-1038291
	255562	624668	255562	15640636	255562	14862837	255562	10900402	255562	-1944326	255562	-1182474
	255532	852909	255532	14087596	255532	4294625	255532	11635425	255532	-2096014	255532	-1130262
	255501	907266	255501	10737598	255501	-8254096	255501	10232316	255501	-1693497	255501	-1077947
	255471	766289	255471	6803679	255471	-18199821	255471	7550161	255471	-1279193	255471	-1060649
	255441	558039	255441	4685531	255441	-24389632	255441	8189632	255441	-1053058	255441	-939357
	255410	304216	255410	3308081	255410	-20416606	255410	10902351	255410	-804990	255410	-714398
	255380	33747	255380	1229706	255380	-9477298	255380	12846208	255380	-788562	255380	-532502
	255349	-198693	255349	-759539	255349	-3985194	255349	12869263	255349	-899490	255349	-429550
	255319	-124547	255319	-1358773	255319	1175157	255319	14011346	255319	-908409	255319	-308267
	255288	-211459	255288	-1449828	255288	8928763	255288	18768631	255288	-836429	255288	-143012
	255258	-769701	255258	-1438246	255258	15470532	255258	22119873	255258	-803513	255258	64645
	255227	-957484	255227	-1161651	255227	18135719	255227	21382461	255227	-952701	255227	185879
	255197	-147598	255197	431527	255197	15367124	255197	18948941	255197	-1304632	255197	30720
	255167	1058239	255167	3636113	255167	11869942	255167	15591089	255167	-1470484	255167	-188407
	255136	1717834	255136	6354738	255136	11638065	255136	10385913	255136	-1157958	255136	-192308
	255106	1637909	255106	7295508	255106	16788652	255106	3344257	255106	-650574	255106	-135050
	255075	1331878	255075	7168637	255075	20675445	255075	-2262045	255075	-321965	255075	-190935
	255045	1323355	255045	6571184	255045	22725281	255045	-3650716	255045	-49079	255045	-163253
	255014	1318996	255014	5856072	255014	22977145	255014	-3389521	255014	228518	255014	-56986
	254984	1000221	254984	5296269	254984	16530502	254984	-3100654	254984	227630	254984	-117730
	254953	669109	254953	4996279	254953	2178522	254953	-2230884	254953	20044	254953	-332591
	254923	492374	254923	5222950	254923	-12590924	254923	-790465	254923	-500605	254923	-488062
	254893	618028	254893	4675401	254893	-19045571	254893	1817053	254893	-1253615	254893	-549185
	254862	868374	254862	3152188	254862	-16121223	254862	4178293	254862	-1692920	254862	-520159
	254832	771237	254832	2437679	254832	-10818980	254832	2447720	254832	-1567231	254832	-397443
	254801	538473	254801	1847160	254801	-9787020	254801	-1725952	254801	-1173718	254801	-224599
	254771	594487	254771	-379427	254771	-6450835	254771	-5299392	254771	-942063	254771	-164802
	254740	968486	254740	-3221435	254740	3287517	254740	-3550127	254740	-927213	254740	-312845
	254710	1176857	254710	-4797698	254710	12775692	254710	2773233	254710	-849387	254710	-549565
	254679	910473	254679	-4968437	254679	14657366	254679	7362848	254679	-419362	254679	-686305
	254649	601491	254649	-4555651	254649	7393056	254649	7790598	254649	39469	254649	-617764
	254619	559932	254619	-4260304	254619	-3601304	254619	6936481	254619	208755	254619	-457802
	254588	404575	254588	-4446952	254588	-12055039	254588	7270686	254588	461129	254588	-350058
	254558	47587	254558	-3825516	254558	-11785503	254558	6735304	254558	1179297	254558	-325283
	254527	-335777	254527	-1523623	254527	317697	254527	4697684	254527	1929592	254527	-143408
	254497	-767676	254497	950175	254497	13255855	254497	1691781	254497	2171248	254497	249662
	254466	-1003795	254466	2873858	254466	18479609	254466	-1258635	254466	2347160	254466	485355
	254436	-1076001	254436	5245014	254436	21064902	254436	-4154891	254436	2687619	254436	408386
	254405	-1484098	254405	6456210	254405	22474558	254405	-3773650	254405	2827012	254405	323810
	254375	-1892325	254375	6583203	254375	20773222	254375	135167	254375	2219676	254375	371739
	254345	-1982266	254345	5345608	254345	20678854	254345	2445134	254345	791068	254345	638104
	254314	-1799433	254314	2228860	254314	17986271	254314	870221	254314	-354092	254314	979748
	254284	-1107233	254284	-314138	254284	9063586	254284	642268	254284	-396829	254284	1042528
	254253	-191944	254253	-1528795	254253	1301559	254253	4833458	254253	189335	254253	799719
	254223	485156	254223	-1422106	254223	541740	254223	8491465	254223	846464	254223	438220
	254192	972358	254192	-522521	254192	571041	254192	8245724	254192	1146265	254192	285816
	254162	1351781	254162	-463666	254162	564000	254162	5955525	254162	905906	254162	304660
	254131	1447273	254131	-1177597	254131	3955533	254131	3929247	254131	376328	254131	165674
	254101	1276031	254101	-511158	254101	6845052	254101	7067198	254101	42384	254101	-102690
	254071	1158159	254071	957320	254071	7362683	254071	13575077	254071	-253256	254071	-221678
	254040	1577491	254040	457906	254040	5239211	254040	15731861	254040	-1026358	254040	-338382
	254010	2205038	254010	-1227559	254010	3001961	254010	14229869	254010	-1632455	254010	-580418
	253979	1923925	253979	-1837626	253979	3326160	253979	12993789	253979	-1665149	253979	-674823
	253949	1117363	253949	-1817078	253949	-2243806	253949	13346543	253949	-1265510	253949	-631159
	253918	715328	253918	-1232688	253918	-13452693	253918	11418193	253918	-615915	253918	-608509
	253888	819614	253888	-174360	253888	-13280910	253888	4747637	253888	-109500	253888	-648390
	253857	1498328	253857	973242	253857	-2537056	253857	-1796625	253857	-82452	253857	-605393
	253827	1832732	253827	1581691	253827	10165466	253827	-3840993	253827	-608176	253827	-508713
	253797	1243742	253797	1744912	253797	16228546	253797	-3205340	253797	-1333070	253797	-561935
	253766	211139	253766	1247302	253766	14539330	253766	-5255922	253766	-1647214	253766	-669281
	253736	-469874	253736	649893	253736	12971826	253736	-9073942	253736	-1550766	253736	-809056
	253705	-460725	253705	1627756	253705	10710870	253705	-11266323	253705	-1229292	253705	-977840
	253675	-351337	253675	1735962	253675	7919268	253675	-12395012	253675	-714492	253675	-970588
	253644	-342278	253644	584157	253644	3828240	253644	-13047944	253644	-166129	253644	-748456
	253614	129548	253614	-866651	253614	-1259457	253614	-12962924	253614	385596	253614	-447147
	253583	928348	253583	-3198901	253583	-7557994	253583	-11506648	253583	480219	253583	-27630
	253553	1376160	253553	-5108188	253553	-12651340	253553	-7436670	253553	266118	253553	277680
	253523	1469669	253523	-5471213	253523	-12494357	253523	-2128045	253523	373897	253523	293774
	253492	1627202	253492	-5110264	253492	-6218558	253492	-284831	253492	299908	253492	324479
	253462	1817770	253462	-4710041	253462	46219	253462	-3435029	253462	-27611	253462	405648
	253431	1828208	253431	-3784483	253431	1763637	253431	-9561853	253431	-78872	253431	246123
	253401	1696929	253401	-2573205	253401	598716	253401	-13202194	253401	-70981	253401	-80732
	253370	1137278	253370	-1913535	253370	-1991588	253370	-15052425	253370	-145577	253370	-280586
	253340	453439	253340	-1626445	253340	-5018693	253340	-18287741	253340	-315182	253340	-407169
	253309	80377	253309	-1480275	253309	-6181714	253309	-21572284	253309	-774840	253309	-597683
	253279	-73630	253279	-1295583	253279	-7752959	253279	-23373425	253279	-1377734	253279	-814296
	253249	-149469	253249	-1259690	253249	-11660366	253249	-22517972	253249	-1400652	253249	-920342
	253218	-208761	253218	-2396357	253218	-16881921	253218	-22548203	253218	-1026619	253218	-976192
	253188	-440995	253188	-4050310	253188	-26704074	253188	-23684438	253188	-549163	253188	-952788
	253157	-890993	253157	-4531975	253157	-30338487	253157	-21154816	253157	10192	253157	-863929
	253127	-1430438	253127	-3454292	253127	-25170336	253127	-15197330	253127	244195	253127	-805310
	253096	-1856275	253096	-476031	253096	-21033558	253096	-10436823	253096	-41905	253096	-877145
	253066	-1798764	253066	3311590	253066	-21578374	253066	-9267598	253066	-503186	253066	-981688
	253035	-1339518	253035	5604663	253035	-22903602	253035	-8363433	253035	-762206	253035	-878212
	253005	-689951	253005	6241771	253005	-23397276	253005	-7042301	253005	-827998	253005	-715522
	252975	173523	252975	5967623	252975	-27177187	252975	-8214796	252975	-668030	252975	-598215
	252944	818127	252944	4259580	252944	-28586176	252944	-8798933	252944	-534512	252944	-472632
	252914	1071163	252914	1742546	252914	-24049244	252914	-6843988	252914	-56924	252914	-367635
	252883	1176076	252883	31780	252883	-13902195	252883	-5906178	252883	793039	252883	-305677
	252853	1020249	252853	-1396542	252853	-4260295	252853	-4448176	252853	1342241	252853	-188466
	252822	757175	252822	-3373314	252822	650753	252822	-2413211	252822	1369920	252822	-181106
	252792	493816	252792	-5062333	252792	4661741	252792	-4798433	252792	1236379	252792	-410878
	252761	160556	252761	-6615101	252761	8658485	252761	-11827317	252761	1273984	252761	-694871
	252731	-237169	252731	-8112780	252731	10496173	252731	-18650258	252731	1101143	252731	-630067
	252701	-939799	252701	-8378787	252701	10669473	252701	-21843315	252701	531999	252701	-302181
	252670	-1848692	252670	-7785411	252670	10913133	252670	-22319083	252670	146355	252670	-114363
	252640	-2322584	252640	-6639545	252640	10280512	252640	-20739083	252640	-16000	252640	-26567
	252609	-1992013	252609	-5131920	252609	11781769	252609	-17081054	252609	-162955	252609	63083
	252579	-1205939	252579	-2867175	252579	15754537	252579	-13052442	252579	-208900	252579	265027
	252548	-427213	252548	1073860	252548	21506957	252548	-11192701	252548	-301408	252548	516500
	252518	183524	252518	4340121	252518	23207884	252518	-8409278	252518	-470997	252518	590493
	252488	584949	252488	5624682	252488	19072380	252488	-2190657	252488	-615941	252488	471056
	252457	815189	252457	5647420	252457	14449376	252457	1745488	252457	-655221	252457	294913
	252427	821499	252427	4059598	252427	9813339	252427	35143	252427	-407980	252427	64225
	252396	647090	252396	772942	252396	7254426	252396	-3627244	252396	4665	252396	-193940
	252366	170326	252366	-2173704	252366	9823075	252366	-4590775	252366	143513	252366	-266624
	252335	-604428	252335	-2682895	252335	12659276	252335	-2415183	252335	32692	252335	-292312
	252305	-1354872	252305	-2197461	252305	12742352	252305	126865	252305	-339426	252305	-354508
	252274	-1756286	252274	-2758156	252274	8591927	252274	1450567	252274	-760033	252274	-319711
	252244	-1716030	252244	-4240391	252244	2502193	252244	887054	252244	-1015580	252244	-330949
	252214	-1515901	252214	-4146945	252214	227137	252214	810498	252214	-1171203	252214	-265247
	252183	-1382048	252183	-2400353	252183	3142790	252183	1977834	252183	-1167017	252183	-6610
	252153	-1120839	252153	-416457	252153	4971668	252153	1849318	252153	-595593	252153	303908
	252122	-966008	252122	1371888	252122	4747885	252122	2090820	252122	381305	252122	499790
	252092	-1119707	252092	4030642	252092	3003627	252092	4702136	252092	1140476	252092	580254
	252061	-1200296	252061	7257124	252061	-3253408	252061	6409649	252061	1468522	252061	653301
	252031	-1599786	252031	8553140	252031	-8840062	252031	4511451	252031	1302684	252031	760488
	252000	-2096804	252000	6353429	252000	-8009555	252000	1998218	252000	661437	252000	892653
	251970	-1862295	251970	4264857	251970	-3878333	251970	755106	251970	-564006	251970	992575
	251940	-1081610	251940	3816935	251940	-2474666	251940	2002275	251940	-1803937	251940	853614
	251909	-468491	251909	4462829	251909	-3546399	251909	3123328	251909	-2163797	251909	438592
	251879	-330457	251879	6425398	251879	-1027819	251879	181055	251879	-1831429	251879	26838
	251848	-42330	251848	7588230	251848	1138230	251848	-3589607	251848	-1668708	251848	-337491
	251818	574322	251818	6746276	251818	-3343101	251818	-2898999	251818	-2017367	251818	-504215
	251787	1026977	251787	3959916	251787	-7370122	251787	961886	251787	-2435604	251787	-231407
	251757	907578	251757	1701833	251757	-7528274	251757	4577014	251757	-2248024	251757	214203
	251726	29037	251726	201091	251726	-3605021	251726	6855346	251726	-1492618	251726	494900
	251696	-968545	251696	-1714414	251696	302248	251696	6680354	251696	-771205	251696	587012
	251666	-1405748	251666	-3477722	251666	-6038628	251666	3046266	251666	-442062	251666	565727
	251635	-1207091	251635	-3670586	251635	-17024277	251635	681766	251635	-269470	251635	450704
	251605	-1170810	251605	-1742061	251605	-23712384	251605	709258	251605	-9522	251605	296971
	251574	-1512737	251574	1214838	251574	-28933032	251574	-2687211	251574	198055	251574	200304
	251544	-1709300	251544	3741533	251544	-31677975	251544	-8419143	251544	275906	251544	204018
	251513	-1603832	251513	4341966	251513	-27416809	251513	-13262527	251513	386616	251513	392082
	251483	-1092705	251483	3207188	251483	-17225117	251483	-16352680	251483	502969	251483	716986
	251452	-486720	251452	2377819	251452	-4576092	251452	-18443026	251452	566047	251452	887439
	251422	-52326	251422	2443364	251422	6938871	251422	-18921414	251422	682015	251422	776882
	251392	143294	251392	2727304	251392	10233031	251392	-17777583	251392	734556	251392	514585
	251361	392274	251361	3487696	251361	8744988	251361	-15461958	251361	402932	251361	402108
	251331	935584	251331	5107168	251331	6792108	251331	-12456740	251331	-154973	251331	477541
	251300	1689614	251300	5345939	251300	10135069	251300	-9075853	251300	-419473	251300	408311
	251270	2365509	251270	3939721	251270	16864336	251270	-5832956	251270	-432028	251270	201183
	251239	2549106	251239	1468740	251239	19825410	251239	-3908665	251239	-682541	251239	125403
	251209	2204755	251209	-493372	251209	19237725	251209	-2104851	251209	-1253548	251209	219639
	251178	1615954	251178	-967783	251178	17900806	251178	506805	251178	-1702287	251178	402274
	251148	984178	251148	-511515	251148	19126222	251148	4282128	251148	-1573742	251148	701758
	251118	637664	251118	637012	251118	18429024	251118	8770531	251118	-1040306	251118	1013760
	251087	637919	251087	1879283	251087	7143687	251087	9685641	251087	-497750	251087	1202529
	251057	1071939	251057	2097119	251057	-6857900	251057	7022161	251057	-13756	251057	1320124
	251026	1673715	251026	1221299	251026	-13376603	251026	3700528	251026	401313	251026	1397754
	250996	2023004	250996	279301	250996	-13712326	250996	-671733	250996	753870	250996	1343543
	250965	1953347	250965	-1255670	250965	-15793165	250965	-3634030	250965	754316	250965	1109752
	250935	1501636	250935	-3352958	250935	-16435825	250935	-3319488	250935	263814	250935	851808
	250904	1450043	250904	-4886057	250904	-12136324	250904	509267	250904	-281101	250904	714628
	250874	1797340	250874	-4433782	250874	-3588808	250874	5513373	250874	-570900	250874	676475
	250844	2142137	250844	-2446919	250844	8511103	250844	6696351	250844	-631812	250844	691254
	250813	2415747	250813	-805564	250813	13394096	250813	4171045	250813	-415835	250813	654820
	250783	2417249	250783	-20106	250783	9762274	250783	700003	250783	-62514	250783	650651
	250752	1867898	250752	-574986	250752	4422593	250752	-559693	250752	323326	250752	786252
	250722	1311994	250722	-3095379	250722	184459	250722	649707	250722	610167	250722	895327
	250691	1155905	250691	-6101740	250691	3183734	250691	2846297	250691	608472	250691	862838
	250661	1517195	250661	-8210397	250661	13047833	250661	3350370	250661	452025	250661	860065
	250630	2076807	250630	-10781435	250630	21813965	250630	454803	250630	218935	250630	1044212
	250600	2353992	250600	-12225870	250600	25112237	250600	-2405195	250600	1153	250600	1418394
	250570	2224759	250570	-10985874	250570	22878522	250570	-2862756	250570	-359193	250570	1648361
	250539	1838016	250539	-10135413	250539	18704855	250539	-3419103	250539	-801070	250539	1419310
	250509	1579874	250509	-8770470	250509	15360095	250509	-4150577	250509	-653872	250509	1052986
	250478	1572883	250478	-5951109	250478	12329258	250478	-1992484	250478	-203593	250478	914026
	250448	2025187	250448	-3604322	250448	6701430	250448	1596600	250448	-193316	250448	828847
	250417	2738704	250417	-2461564	250417	2356762	250417	5467810	250417	-594988	250417	586853
	250387	3158415	250387	-2214298	250387	2603827	250387	7984962	250387	-875399	250387	338189
	250356	2770837	250356	-3627720	250356	5378292	250356	2138513	250356	-886799	250356	151226
	250326	2045354	250326	-6615883	250326	3431683	250326	-8216976	250326	-731302	250326	-156305
	250296	1755043	250296	-8826377	250296	-5133938	250296	-11161549	250296	-593849	250296	-524305
	250265	1970469	250265	-9538360	250265	-10487443	250265	-9524766	250265	-745913	250265	-747272
	250235	2277198	250235	-9017215	250235	-5926838	250235	-7564357	250235	-861488	250235	-731385
	250204	2558808	250204	-6252347	250204	-1478121	250204	-4049571	250204	-755229	250204	-467152
	250174	2817151	250174	-2967233	250174	-311737	250174	-3801463	250174	-964013	250174	-142259
	250143	2758430	250143	-1888476	250143	-642818	250143	-5447849	250143	-1377850	250143	89520
	250113	2199162	250113	-2361114	250113	-386323	250113	-4824148	250113	-1441764	250113	173810
	250082	1413053	250082	-3013107	250082	-861822	250082	-2509229	250082	-1173339	250082	162871
	250052	700650	250052	-3729029	250052	-141153	250052	-1498062	250052	-1106111	250052	309598
	250022	126118	250022	-3800152	250022	2967217	250022	-4021695	250022	-1322142	250022	544418
	249991	-263333	249991	-3172281	249991	4404008	249991	-7739224	249991	-1395677	249991	626156
	249961	-491885	249961	-3104790	249961	2225989	249961	-10405905	249961	-1485672	249961	441985
	249930	-741648	249930	-2757550	249930	-470185	249930	-11073030	249930	-1621963	249930	39833
	249900	-1309326	249900	-1052888	249900	1939520	249900	-10319080	249900	-1790897	249900	-339740
	249869	-1795330	249869	436382	249869	9896120	249869	-8477168	249869	-1977642	249869	-648634
	249839	-1743514	249839	1240215	249839	13910530	249839	-6625164	249839	-1755136	249839	-767454
	249808	-1293883	249808	2417337	249808	10987101	249808	-4277802	249808	-984329	249808	-751969
	249778	-797571	249778	2437550	249778	10407125	249778	-2803593	249778	-305758	249778	-774276
	249748	-722004	249748	34700	249748	12382840	249748	-1424243	249748	-55146	249748	-748314
	249717	-916761	249717	-4156318	249717	15758444	249717	1442238	249717	11455	249717	-592429
	249687	-925492	249687	-8608694	249687	18742679	249687	5187948	249687	546934	249687	-483781
	249656	-1173611	249656	-10848010	249656	23495084	249656	8463516	249656	1439968	249656	-443411
	249626	-1735188	249626	-9433746	249626	30821846	249626	9809048	249626	1799208	249626	-364335
	249595	-1883284	249595	-6168237	249595	31641600	249595	9168638	249595	1807636	249595	-255626
	249565	-1864745	249565	-3959094	249565	20957104	249565	10556637	249565	2042121	249565	-186340
	249534	-1974560	249534	-3508724	249534	6578785	249534	14015360	249534	2213200	249534	-105488
	249504	-1964856	249504	-3068387	249504	-1873123	249504	15733096	249504	1957777	249504	-105309
	249474	-1813844	249474	-2067036	249474	-2422205	249474	14248732	249474	1440515	249474	-130357
	249443	-1363078	249443	-1541258	249443	5605520	249443	9274637	249443	1065855	249443	-159621
	249413	-853783	249413	-897253	249413	16121287	249413	2373666	249413	563200	249413	-259241
	249382	-697582	249382	147638	249382	20875453	249382	-5030651	249382	-84012	249382	-324161
	249352	-717995	249352	1705746	249352	22298728	249352	-11037571	249352	-394821	249352	-427918
	249321	-554603	249321	2449578	249321	23695163	249321	-13486945	249321	-735035	249321	-576958
	249291	-526122	249291	2265191	249291	24022197	249291	-11592688	249291	-984752	249291	-695654
	249260	-768913	249260	3241060	249260	21216986	249260	-7655397	249260	-789269	249260	-692665
	249230	-717175	249230	7019220	249230	18141520	249230	-2554731	249230	-439831	249230	-511323
	249200	-350237	249200	11235557	249200	19148484	249200	3703412	249200	-189152	249200	-320528
	249169	-125057	249169	11479293	249169	21338239	249169	8691674	249169	204950	249169	-225168
	249139	-365888	249139	8783279	249139	20230596	249139	13031346	249139	589996	249139	-57994
	249108	-739644	249108	6158928	249108	13790447	249108	16114224	249108	472240	249108	87341
	249078	-853764	249078	3191756	249078	1932994	249078	14717760	249078	-131624	249078	294364
	249047	-868259	249047	-1058051	249047	-9379765	249047	9656827	249047	-814015	249047	589763
	249017	-742977	249017	-4021390	249017	-13730645	249017	2959368	249017	-1352167	249017	762104
	248986	-581875	248986	-4529586	248986	-14425560	248986	-2154267	248986	-1519401	248986	755047
	248956	-345685	248956	-4239120	248956	-16486380	248956	-4256154	248956	-1368325	248956	550455
	248926	-93895	248926	-4456078	248926	-20967226	248926	-3435749	248926	-1108940	248926	155773
	248895	166985	248895	-4847448	248895	-26662584	248895	589773	248895	-896031	248895	-130525
	248865	478515	248865	-4551977	248865	-28713833	248865	5603881	248865	-896194	248865	-76650
	248834	504042	248834	-2404656	248834	-28000602	248834	8350733	248834	-1019993	248834	147569
	248804	251934	248804	-72596	248804	-28104469	248804	8350466	248804	-980005	248804	222544
	248773	-95443	248773	-13862	248773	-31645073	248773	6694159	248773	-775813	248773	72805
	248743	-276423	248743	-1339778	248743	-34116724	248743	6636837	248743	-885348	248743	-169299
	248712	-343422	248712	-3317677	248712	-36005885	248712	6079654	248712	-1202745	248712	-537327
	248682	-530749	248682	-5000443	248682	-35443737	248682	4506680	248682	-1374907	248682	-974303
	248652	-831913	248652	-3190190	248652	-30918889	248652	3098811	248652	-1453015	248652	-1149473
	248621	-816607	248621	821687	248621	-24219532	248621	1764259	248621	-1532105	248621	-932215
	248591	-223632	248591	2771117	248591	-14465337	248591	3351854	248591	-1616719	248591	-595439
	248560	568675	248560	2543461	248560	-4612635	248560	8723458	248560	-1818965	248560	-408626
	248530	990188	248530	3005191	248530	2925274	248530	15408797	248530	-1994826	248530	-252642
	248499	972549	248499	5541268	248499	465833	248499	19220433	248499	-1856431	248499	-99114
	248469	705050	248469	7966953	248469	-9870519	248469	20044513	248469	-1195376	248469	18545
	248438	601962	248438	7298270	248438	-16814371	248438	20972052	248438	-292200	248438	536
	248408	999902	248408	4685440	248408	-16060873	248408	19902494	248408	551459	248408	-174047
	248378	1648947	248378	2607102	248378	-10668641	248378	15648334	248378	1349694	248378	-353979
	248347	2083175	248347	1404744	248347	-7077142	248347	9876206	248347	1433212	248347	-539736
	248317	1942889	248317	1235569	248317	-5375303	248317	4066482	248317	577789	248317	-780207
	248286	1611797	248286	1904659	248286	-4983702	248286	-614778	248286	-348508	248286	-1016581
	248256	1314915	248256	1855448	248256	-6846127	248256	-3950262	248256	-856685	248256	-1153276
	248225	832246	248225	205925	248225	-9791770	248225	-7868922	248225	-849919	248225	-1235269
	248195	303921	248195	-745290	248195	-17592858	248195	-12118600	248195	-593285	248195	-1040306
	248164	-185721	248164	-148527	248164	-30822194	248164	-13542615	248164	-340829	248164	-648632
	248134	-541938	248134	1252065	248134	-41854233	248134	-11036362	248134	-92473	248134	-319146
	248104	-960341	248104	1804722	248104	-41017973	248104	-6495984	248104	7238	248104	-125594
	248073	-1693818	248073	1225265	248073	-28940983	248073	-735322	248073	-121237	248073	-63012
	248043	-2392586	248043	335618	248043	-18930123	248043	5769565	248043	-125835	248043	4201
	248012	-2767089	248012	-19523	248012	-18083714	248012	10778159	248012	234052	248012	252655
	247982	-2707243	247982	-494915	247982	-16314018	247982	14913014	247982	338018	247982	518097
	247951	-2046050	247951	-2596040	247951	-3842865	247951	16088322	247951	227723	247951	413806
	247921	-839149	247921	-5494703	247921	11210107	247921	12801503	247921	283996	247921	34407
	247890	186120	247890	-6683201	247890	20789372	247890	5394192	247890	256107	247890	-263149
	247860	811008	247860	-5704913	247860	20758251	247860	-864753	247860	57075	247860	-335213
	247830	1019452	247830	-3999724	247830	15580938	247830	-4018501	247830	-221679	247830	-305392
	247799	772372	247799	-1566940	247799	16122236	247799	-5799334	247799	-482098	247799	-221988
	247769	356388	247769	-883518	247769	20649347	247769	-3836335	247769	-642709	247769	-8763
	247738	9406	247738	-2817043	247738	19668251	247738	1833301	247738	-671028	247738	304425
	247708	-141342	247708	-4548779	247708	13894812	247708	7038020	247708	-660696	247708	663832
	247677	-194580	247677	-5245295	247677	4788104	247677	8323243	247677	-472945	247677	1089933
	247647	-173862	247647	-5523528	247647	-7078046	247647	7126258	247647	70990	247647	1507560
	247616	-107015	247616	-5922657	247616	-18318082	247616	5411672	247616	587206	247616	1710014
	247586	234562	247586	-6437040	247586	-17474533	247586	3800354	247586	545991	247586	1621526
	247556	786013	247556	-7044838	247556	-4529902	247556	2357239	247556	36182	247556	1308605
	247525	1165373	247525	-7677444	247525	2664876	247525	2319497	247525	-316812	247525	961090
	247495	1053203	247495	-7761284	247495	373028	247495	4557104	247495	-358827	247495	657460
	247464	682703	247464	-6640751	247464	-1630755	247464	4476435	247464	-290870	247464	445816
	247434	581098	247434	-4175819	247434	-48651	247434	1896432	247434	-334482	247434	324883
	247403	574958	247403	-1167877	247403	568166	247403	-3003799	247403	-224881	247403	248743
	247373	391992	247373	-567667	247373	1996548	247373	-9073595	247373	85058	247373	251571
	247342	194882	247342	-2073628	247342	6914665	247342	-12187496	247342	487112	247342	418118
	247312	2203	247312	-1482672	247312	17628705	247312	-11158593	247312	853055	247312	525415
	247282	-253820	247282	738687	247282	25392810	247282	-6645922	247282	984738	247282	368061
	247251	-665388	247251	1743434	247251	28826254	247251	-1261253	247251	861521	247251	308679
	247221	-1118573	247221	1446511	247221	27500779	247221	2744131	247221	584858	247221	356313
	247190	-1391509	247190	2151393	247190	19411713	247190	4598773	247190	421158	247190	260254
	247160	-1434780	247160	3302691	247160	4779568	247160	4402874	247160	342903	247160	-7830
	247129	-1396129	247129	4385308	247129	-6762323	247129	3822227	247129	336536	247129	-392145
	247099	-1207417	247099	5469110	247099	-12502794	247099	3983147	247099	784304	247099	-807933
	247068	-803780	247068	6741427	247068	-19187390	247068	5694367	247068	1492426	247068	-1026619
	247038	-522651	247038	6691716	247038	-23807829	247038	8738045	247038	1674517	247038	-1010726
	247008	-442805	247008	3997450	247008	-23934836	247008	11316188	247008	1400003	247008	-983683
	246977	-790366	246977	2443834	246977	-22205714	246977	13042866	246977	970231	246977	-886274
	246947	-1240391	246947	3197947	246947	-21643649	246947	13068811	246947	515757	246947	-645867
	246916	-1451200	246916	3823947	246916	-23851528	246916	11320267	246916	203255	246916	-314599
	246886	-1342205	246886	4420963	246886	-27250787	246886	8667198	246886	262053	246886	5201
	246855	-734761	246855	5283403	246855	-27284572	246855	5521152	246855	673102	246855	221949
	246825	27804	246825	5296264	246825	-22498635	246825	1899249	246825	832955	246825	311236
	246794	282744	246794	5737533	246794	-16235750	246794	-1401920	246794	672319	246794	212846
	246764	53353	246764	6948672	246764	-8422439	246764	-4492393	246764	542773	246764	124197
	246734	-389816	246734	7909628	246734	-1998686	246734	-10486837	246734	670342	246734	221730
	246703	-699927	246703	8156095	246703	1804418	246703	-19359579	246703	1161517	246703	453865
	246673	-593235	246673	8044987	246673	5046632	246673	-25250103	246673	1690085	246673	772343
	246642	-634228	246642	8566138	246642	7835785	246642	-25354479	246642	2067728	246642	980711
	246612	-1092680	246612	8155818	246612	8007323	246612	-23066476	246612	1964453	246612	921252
	246581	-1738708	246581	6024470	246581	9717611	246581	-21407402	246581	1572567	246581	694967
	246551	-2152253	246551	4252755	246551	12326588	246551	-19710553	246551	827530	246551	407074
	246520	-2185045	246520	3102650	246520	9400357	246520	-16804167	246520	131146	246520	183173
	246490	-1811485	246490	2681125	246490	2171361	246490	-11423804	246490	74081	246490	-11898
	246460	-1247353	246460	3293682	246460	-5349781	246460	-7397312	246460	599321	246460	-337235
	246429	-622322	246429	3882072	246429	-5777510	246429	-5127692	246429	1052563	246429	-514791
	246399	98641	246399	3515732	246399	-1673513	246399	-3067766	246399	1174355	246399	-475919
	246368	808136	246368	3755037	246368	9035211	246368	-2907331	246368	1113752	246368	-447243
	246338	938170	246338	4209608	246338	18907491	246338	-5678081	246338	835279	246338	-419400
	246307	307698	246307	4174008	246307	22898368	246307	-8865850	246307	539393	246307	-277269
	246277	-282538	246277	3378428	246277	22108593	246277	-9146301	246277	344550	246277	-32167
	246246	-512641	246246	1127407	246246	18604816	246246	-8371623	246246	330757	246246	151118
	246216	-713202	246216	-2391498	246216	11417523	246216	-9283678	246216	333358	246216	123765
	246186	-887103	246186	-5960625	246186	431315	246186	-12598542	246186	301638	246186	11810
	246155	-610041	246155	-8746170	246155	-7497242	246155	-13385125	246155	32096	246155	120772
	246125	-247033	246125	-10531396	246125	-3591457	246125	-11238082	246125	-164536	246125	435071
	246094	-124254	246094	-9935541	246094	9566073	246094	-5891269	246094	-140113	246094	738665
	246064	-340461	246064	-7465063	246064	19904400	246064	4726986	246064	220988	246064	942196
	246033	-676728	246033	-4866006	246033	20609928	246033	16132973	246033	801903	246033	1098495
	246003	-839986	246003	-2923095	246003	19065300	246003	20320359	246003	1153685	246003	1016896
	245972	-590283	245972	-121196	245972	22894391	245972	14461052	245972	961540	245972	662872
	245942	-367973	245942	3215478	245942	30294435	245942	7104042	245942	199112	245942	333682
	245912	-873453	245912	4498891	245912	32517364	245912	3004200	245912	-813759	245912	162603
	245881	-1721009	245881	3615345	245881	27744213	245881	1623391	245881	-1539721	245881	170196
	245851	-2160375	245851	2630282	245851	19595786	245851	839691	245851	-1789930	245851	303834
	245820	-1825638	245820	2119316	245820	12608709	245820	1440691	245820	-1425254	245820	465349
	245790	-1174746	245790	2044998	245790	12562329	245790	3636924	245790	-680814	245790	361355
	245759	-716089	245759	2992475	245759	17437186	245759	6751969	245759	64271	245759	-95181
	245729	-417939	245729	5648324	245729	19199717	245729	9606077	245729	693704	245729	-490081
	245698	-76697	245698	8265276	245698	12856779	245698	12866666	245698	1366953	245698	-675725
	245668	79784	245668	9143406	245668	6123715	245668	16950104	245668	2133428	245668	-723544
	245638	187394	245638	8225245	245638	5873277	245638	16761692	245638	2528428	245638	-664416
	245607	211564	245607	6402885	245607	10470580	245607	12106661	245607	2499707	245607	-444070
	245577	180182	245577	5111783	245577	15448433	245577	8412731	245577	2415842	245577	-190507
	245546	245801	245546	4272552	245546	18822848	245546	6927676	245546	2288504	245546	-75500
	245516	273336	245516	2992698	245516	19083381	245516	4314823	245516	2008760	245516	-93928
	245485	443700	245485	2020329	245485	16095415	245485	-213959	245485	1645034	245485	-236617
	245455	998642	245455	2145198	245455	11543336	245455	-5532244	245455	1110433	245455	-291950
	245424	1261750	245424	2014323	245424	6167940	245424	-9067993	245424	534844	245424	-228117
	245394	959684	245394	1379803	245394	-241508	245394	-11576269	245394	79887	245394	-334547
	245364	576611	245364	1167262	245364	-5481662	245364	-13221309	245364	-468044	245364	-475536
	245333	360082	245333	1553546	245333	-10783779	245333	-12573378	245333	-1136178	245333	-347418
	245303	408354	245303	2440371	245303	-13025854	245303	-10288339	245303	-1484534	245303	-20756
	245272	408292	245272	3369160	245272	-6876890	245272	-8470197	245272	-1389834	245272	332659
	245242	310612	245242	3512661	245242	5361014	245242	-5393615	245242	-801594	245242	570014
	245211	314249	245211	2692903	245211	13452912	245211	-1526246	245211	-17101	245211	777382
	245181	363427	245181	1195595	245181	10015925	245181	2786406	245181	275107	245181	960148
	245150	208829	245150	-505511	245150	-35535	245150	5352511	245150	275511	245150	1126260
	245120	6447	245120	-1678851	245120	-4532698	245120	4943038	245120	458513	245120	1284494
	245090	160680	245090	-1442959	245090	-1577087	245090	3563726	245090	675434	245090	1291452
	245059	439394	245059	941826	245059	7837323	245059	1706368	245059	724866	245059	1079280
	245029	646378	245029	4927828	245029	14125833	245029	1481723	245029	600315	245029	835359
	244998	1048733	244998	7286639	244998	10172943	244998	4131284	244998	691388	244998	589710
	244968	1688385	244968	7248231	244968	2646095	244968	9269290	244968	1041341	244968	356241
	244937	2314235	244937	6576603	244937	2159354	244937	11158988	244937	1395839	244937	285529
	244907	2534881	244907	6072510	244907	3638661	244907	8746697	244907	1469150	244907	308377
	244876	2466249	244876	5760259	244876	2522337	244876	7058862	244876	1315833	244876	384054
	244846	2193744	244846	5582206	244846	267247	244846	7950565	244846	1475322	244846	430868
	244816	1830202	244816	6815861	244816	-3643762	244816	10531564	244816	1827320	244816	454934
	244785	1663891	244785	8848093	244785	-11745999	244785	13319703	244785	2011965	244785	563269
	244755	1875997	244755	9682784	244755	-21529222	244755	14370291	244755	2157750	244755	712199
	244724	2176210	244724	8336618	244724	-23496854	244724	13023020	244724	2024137	244724	616313
	244694	2165372	244694	6359000	244694	-18668446	244694	9003221	244694	1770170	244694	345119
	244663	1671567	244663	5930168	244663	-12113349	244663	3922635	244663	1528822	244663	217043
	244633	517143	244633	6405960	244633	-6202277	244633	908957	244633	1401290	244633	397868
	244602	-816288	244602	6646193	244602	2849934	244602	1132646	244602	1489701	244602	777941
	244572	-1243618	244572	5390080	244572	11165188	244572	3634244	244572	1398573	244572	1125652
	244542	-834291	244542	1964785	244542	15577344	244542	7001320	244542	1394704	244542	1414704
	244511	77689	244511	-1065149	244511	14028188	244511	9219672	244511	1330674	244511	1529669
	244481	1223121	244481	-2438477	244481	10342052	244481	7339891	244481	909176	244481	1426679
	244450	2077355	244450	-3068503	244450	8516109	244450	2486827	244450	616459	244450	1246585
	244420	2407751	244420	-3875730	244420	4345355	244420	-2348531	244420	417931	244420	1251209
	244389	2414038	244389	-5726572	244389	-441872	244389	-7178191	244389	229541	244389	1147904
	244359	2596334	244359	-6596677	244359	-1799269	244359	-11906991	244359	-64237	244359	831303
	244328	2928168	244328	-4000198	244328	-2950574	244328	-15747975	244328	-272444	244328	580672
	244298	3414723	244298	682924	244298	-6323157	244298	-18101289	244298	-102429	244298	268477
	244268	3442905	244268	3601696	244268	-9451032	244268	-16625491	244268	135377	244268	-108101
	244237	2730794	244237	3869713	244237	-9991796	244237	-10593601	244237	448441	244237	-223983
	244207	1877777	244207	3282381	244207	-8406584	244207	-3260277	244207	909956	244207	-85090
	244176	1195976	244176	2684705	244176	-9410914	244176	1582201	244176	1445999	244176	-48414
	244146	664876	244146	2307253	244146	-9776541	244146	5078919	244146	1672450	244146	-147297
	244115	365081	244115	2852895	244115	-7603963	244115	8665438	244115	1485549	244115	-126743
	244085	302111	244085	3854800	244085	-9598424	244085	9941953	244085	1302309	244085	137464
	244054	424813	244054	2973993	244054	-14460468	244054	7332519	244054	1384026	244054	358276
	244024	550007	244024	871844	244024	-18697036	244024	3291501	244024	1341928	244024	388607
	243994	549796	243994	222975	243994	-20457772	243994	541855	243994	1131940	243994	295392
	243963	581466	243963	-92486	243963	-18804606	243963	-94011	243963	1050202	243963	77457
	243933	753616	243933	-1074912	243933	-13051671	243933	-900993	243933	1011903	243933	-149081
	243902	991337	243902	-1593006	243902	-9593246	243902	-955307	243902	889365	243902	-176297
	243872	1118035	243872	-447329	243872	-11825865	243872	-266918	243872	909126	243872	-286116
	243841	1218113	243841	-696597	243841	-14993150	243841	-324021	243841	1199820	243841	-613621
	243811	1431085	243811	-4307510	243811	-18513407	243811	315299	243811	1450617	243811	-835317
	243780	1807506	243780	-7715778	243780	-21077669	243780	-14698	243780	1286721	243780	-891287
	243750	2366215	243750	-8504877	243750	-23460586	243750	-2020821	243750	315460	243750	-793222
	243720	2818434	243720	-5812629	243720	-28312385	243720	-4792474	243720	-1050968	243720	-675237
	243689	2671041	243689	-1201834	243689	-30929557	243689	-7209093	243689	-1893280	243689	-574081
	243659	2188802	243659	2309229	243659	-29699471	243659	-10577036	243659	-1953694	243659	-379159
	243628	1991943	243628	3599945	243628	-30068051	243628	-13740657	243628	-1640103	243628	-276039
	243598	2291745	243598	3099225	243598	-32806455	243598	-14538574	243598	-1249683	243598	-248113
	243567	2918554	243567	1743093	243567	-30068480	243567	-14648501	243567	-452861	243567	-267529
	243537	3306742	243537	1187559	243537	-23996700	243537	-15342380	243537	585644	243537	-330746
	243506	3581047	243506	2017266	243506	-23998230	243506	-15240077	243506	1189523	243506	-180478
	243476	3732252	243476	1558026	243476	-25140588	243476	-14970636	243476	1392227	243476	90697
	243446	3394420	243446	-1663012	243446	-18773132	243446	-17263895	243446	1692623	243446	236243
	243415	2524710	243415	-4192105	243415	-11354993	243415	-19567455	243415	2137509	243415	159274
	243385	1647169	243385	-5291055	243385	-8587940	243385	-17279386	243385	2308503	243385	-113711
	243354	1049405	243354	-6312995	243354	-6143421	243354	-13297834	243354	1839857	243354	-441659
	243324	557164	243324	-6910173	243324	-3961680	243324	-10426994	243324	1179240	243324	-614702
	243293	383304	243293	-6879243	243293	-6944065	243293	-10402553	243293	931110	243293	-524993
	243263	291613	243263	-6237197	243263	-16857630	243263	-12519183	243263	1133475	243263	-404864
	243233	119507	243233	-6454989	243233	-23567902	243233	-11672151	243233	1623799	243233	-361077
	243202	-73447	243202	-6101359	243202	-23002201	243202	-7586230	243202	1953762	243202	-217806
	243172	-213397	243172	-4018464	243172	-18989159	243172	-4137946	243172	1971850	243172	-33482
	243141	-502542	243141	-2258837	243141	-14015018	243141	-4557726	243141	1743275	243141	130466
	243111	-907940	243111	-2186929	243111	-7373372	243111	-7267886	243111	1217907	243111	251157
	243080	-968189	243080	-2155751	243080	779070	243080	-8794657	243080	833002	243080	363564
	243050	-723466	243050	-1176684	243050	11493102	243050	-9297752	243050	854994	243050	600500
	243019	-695317	243019	332495	243019	21736646	243019	-7331139	243019	1199097	243019	687100
	242989	-810490	242989	2509294	242989	21911508	242989	-3938807	242989	1451727	242989	512610
	242959	-483506	242959	4869312	242959	10933898	242959	-741960	242959	1142562	242959	253674
	242928	286192	242928	7714537	242928	-1068466	242928	1025515	242928	500445	242928	-8528
	242898	870435	242898	10865783	242898	-8562386	242898	179750	242898	-104796	242898	-124595
	242867	1081131	242867	12727994	242867	-15580917	242867	1118383	242867	-836762	242867	24062
	242837	1072383	242837	12469773	242837	-23666277	242837	5296310	242837	-1508504	242837	293833
	242806	780143	242806	11280988	242806	-26554826	242806	8798714	242806	-1789077	242806	443629
	242776	445229	242776	10181986	242776	-16075468	242776	8981044	242776	-1802840	242776	419171
	242745	370732	242745	9034129	242745	1834667	242745	6197555	242745	-1452787	242745	310535
	242715	479634	242715	7842198	242715	16273015	242715	660653	242715	-839117	242715	228379
	242685	267407	242685	7993250	242685	17939576	242685	-4498561	242685	-445634	242685	176954
	242654	-277473	242654	8451756	242654	9434066	242654	-5368809	242654	-438347	242654	239960
	242624	-578344	242624	6926820	242624	-4690065	242624	-3281892	242624	-741825	242624	419005
	242593	-185735	242593	4158022	242593	-21366712	242593	-1727513	242593	-1185465	242593	709424
	242563	445132	242563	2789069	242563	-30630539	242563	-1679388	242563	-1057441	242563	913776
	242532	439619	242532	2614667	242532	-29560723	242532	-2870166	242532	-499974	242532	849188
	242502	110386	242502	3336210	242502	-17443511	242502	-5030709	242502	-166870	242502	765736
	242471	68237	242471	3705376	242471	-4168354	242471	-5584532	242471	59973	242471	839804
	242441	211458	242441	3067255	242441	1820854	242441	-3280046	242441	525978	242441	1117638
	242411	404894	242411	3509205	242411	3874903	242411	-1008252	242411	964049	242411	1218560
	242380	451686	242380	3973360	242380	8154414	242380	1259060	242380	1192527	242380	909083
	242350	483796	242350	3296094	242350	15416187	242350	1726358	242350	1234229	242350	572686
	242319	632487	242319	3236261	242319	15312295	242319	2090225	242319	1241307	242319	407047
	242289	612663	242289	3659621	242289	6514398	242289	4028310	242289	1264668	242289	472829
	242258	307032	242258	4941347	242258	3792021	242258	6290456	242258	1107931	242258	834312
	242228	-258212	242228	7421713	242228	8255417	242228	8507532	242228	757548	242228	1283907
	242197	-836530	242197	8265485	242197	8134739	242197	9474432	242197	173402	242197	1399664
	242167	-992515	242167	6535286	242167	6755448	242167	12078876	242167	-428511	242167	1113240
	242137	-727900	242137	4804677	242137	7134059	242137	13026890	242137	-749144	242137	694036
	242106	-359206	242106	5402451	242106	5447040	242106	8675781	242106	-802410	242106	285705
	242076	-283713	242076	6284024	242076	-830955	242076	4784142	242076	-697442	242076	-16189
	242045	-774258	242045	5077318	242045	-11210782	242045	4232689	242045	-752539	242045	-213927
	242015	-1342426	242015	2968951	242015	-21889862	242015	2921764	242015	-1174229	242015	-337715
	241984	-1816735	241984	2942497	241984	-29793764	241984	-2151229	241984	-1433700	241984	-497124
	241954	-2359548	241954	4507271	241954	-36245168	241954	-7567156	241954	-1405313	241954	-553349
	241923	-2848287	241923	4769200	241923	-38728916	241923	-10267703	241923	-924387	241923	-310824
	241893	-3327299	241893	3009738	241893	-33092284	241893	-10851065	241893	-7439	241893	-1790
	241863	-3609035	241863	1420842	241863	-21420059	241863	-10420916	241863	579873	241863	128846
	241832	-3455625	241832	1448264	241832	-13213153	241832	-10614536	241832	870505	241832	174152
	241802	-2853279	241802	1324191	241802	-8848541	241802	-11153214	241802	1191606	241802	211497
	241771	-1944586	241771	-153657	241771	-4250247	241771	-9917828	241771	1592076	241771	117828
	241741	-740798	241741	-1662541	241741	-2954732	241741	-8305140	241741	2028049	241741	-127872
	241710	493815	241710	-977370	241710	-4185114	241710	-7141134	241710	2000769	241710	-390059
	241680	906316	241680	1131206	241680	-5949874	241680	-4559129	241680	1485670	241680	-321344
	241649	807444	241649	1723952	241649	-4983477	241649	-2523336	241649	817807	241649	56429
	241619	827622	241619	1552647	241619	-5583054	241619	-838320	241619	90444	241619	450521
	241589	840574	241589	1796941	241589	-9588808	241589	1834685	241589	-247738	241589	623204
	241558	494853	241558	2536751	241558	-12591440	241558	2145301	241558	-144674	241558	451044
	241528	-134251	241528	2375633	241528	-14873458	241528	-737357	241528	-94558	241528	142229
	241497	-422971	241497	2598672	241497	-20619107	241497	-4695784	241497	-358946	241497	28675
	241467	-267839	241467	5344139	241467	-28098784	241467	-7120666	241467	-528023	241467	67336
	241436	-27438	241436	7898620	241436	-34134794	241436	-5283431	241436	-287543	241436	38018
	241406	-9754	241406	7700601	241406	-33542834	241406	-2492410	241406	-43850	241406	-183134
	241375	-182943	241375	5371092	241375	-24834288	241375	-1426115	241375	-143238	241375	-489531
	241345	-273761	241345	2656998	241345	-17038511	241345	42905	241345	-508656	241345	-749310
	241315	-255398	241315	778443	241315	-11717373	241315	767822	241315	-511241	241315	-828652
	241284	-131016	241284	854324	241284	-3279927	241284	-679671	241284	-120424	241284	-600107
	241254	74629	241254	2607171	241254	5286142	241254	-1845111	241254	221486	241254	-250451
	241223	349335	241223	4489893	241223	11435170	241223	-182311	241223	554717	241223	21324
	241193	444075	241193	5469654	241193	11655578	241193	4559910	241193	866822	241193	140836
	241162	-120008	241162	5528654	241162	7927604	241162	12320258	241162	1101683	241162	146330
	241132	-1002393	241132	3738223	241132	6824728	241132	18140772	241132	1332899	241132	75346
	241101	-1328962	241101	247324	241101	6684722	241101	17373897	241101	1182754	241101	104991
	241071	-1371778	241071	-2379719	241071	5831915	241071	14349550	241071	668268	241071	175219
	241041	-1613292	241041	-2827364	241041	854080	241041	13039406	241041	407897	241041	68298
	241010	-1673434	241010	-919538	241010	-7371319	241010	10947557	241010	248084	241010	-227729
	240980	-1649530	240980	2139234	240980	-12505929	240980	8949801	240980	-59282	240980	-538987
	240949	-1718888	240949	3699852	240949	-13163744	240949	9207640	240949	-373037	240949	-763440
[truncated: 14,387 more rows]

## Sheet: Figure 4a
	Time (s)	FID signal (a.u.)
	0	-5.2894
	0.001	-5.2894
	0.002	-5.2894
	0.003	-5.2894
	0.004	-5.2894
	0.005	-5.2894
	0.006	-5.2894
	0.007	-5.2894
	0.008	-4.9264
	0.009	-4.55028
	0.01	-4.07245
	0.011	-3.70427
	0.012	-3.38874
	0.013	-3.1082
	0.014	-2.9263
	0.015	-2.80952
	0.016	-2.76627
	0.017	-2.62001
	0.018	-2.62535
	0.019	-2.61256
	0.02	-2.66244
	0.021	-2.69824
	0.022	-2.68577
	0.023	-2.78182
	0.024	-2.59846
	0.025	-2.66309
	0.026	-2.72756
	0.027	-2.59377
	0.028	-2.5949
	0.029	-2.56526
	0.03	-2.55748
	0.031	-2.48492
	0.032	-2.6788
	0.033	-2.70553
	0.034	-2.61806
	0.035	-2.78279
	0.036	-2.82685
	0.037	-2.94704
	0.038	-3.0115
	0.039	-3.04276
	0.04	-3.03985
	0.041	-2.98364
	0.042	-3.08229
	0.043	-3.01717
	0.044	-2.91675
	0.045	-2.89277
	0.046	-2.85843
	0.047	-2.83284
	0.048	-2.70893
	0.049	-2.9067
	0.05	-2.86993
	0.051	-2.83916
	0.052	-2.97862
	0.053	-2.95108
	0.054	-3.02009
	0.055	-3.05491
	0.056	-3.08698
	0.057	-2.9459
	0.058	-2.92161
	0.059	-2.98559
	0.06	-2.82458
	0.061	-2.75428
	0.062	-2.65953
	0.063	-2.59733
	0.064	-2.56591
	0.065	-2.59571
	0.066	-2.62065
	0.067	-2.54355
	0.068	-2.60656
	0.069	-2.65969
	0.07	-2.67216
	0.071	-2.75315
	0.072	-2.73873
	0.073	-2.80417
	0.074	-2.61272
	0.075	-2.67151
	0.076	-2.65807
	0.077	-2.51472
	0.078	-2.45398
	0.079	-2.41997
	0.08	-2.36068
	0.081	-2.25329
	0.082	-2.41495
	0.083	-2.44507
	0.084	-2.34724
	0.085	-2.43114
	0.086	-2.47229
	0.087	-2.59587
	0.088	-2.62503
	0.089	-2.63863
	0.09	-2.60251
	0.091	-2.56607
	0.092	-2.64576
	0.093	-2.53189
	0.094	-2.49156
	0.095	-2.42693
	0.096	-2.38304
	0.097	-2.39907
	0.098	-2.32991
	0.099	-2.50079
	0.1	-2.50517
	0.101	-2.49885
	0.102	-2.61045
	0.103	-2.66585
	0.104	-2.7572
	0.105	-2.80174
	0.106	-2.8952
	0.107	-2.74457
	0.108	-2.76271
	0.109	-2.89504
	0.11	-2.72561
	0.111	-2.72383
	0.112	-2.66568
	0.113	-2.60494
	0.114	-2.59701
	0.115	-2.62195
	0.116	-2.6814
	0.117	-2.63426
	0.118	-2.7099
	0.119	-2.76724
	0.12	-2.7985
	0.121	-2.8445
	0.122	-2.88079
	0.123	-2.91788
	0.124	-2.74473
	0.125	-2.78717
	0.126	-2.79057
	0.127	-2.62956
	0.128	-2.59441
	0.129	-2.52023
	0.13	-2.47034
	0.131	-2.37024
	0.132	-2.50549
	0.133	-2.48087
	0.134	-2.40069
	0.135	-2.47909
	0.136	-2.48816
	0.137	-2.55376
	0.138	-2.56834
	0.139	-2.56526
	0.14	-2.50614
	0.141	-2.39567
	0.142	-2.44135
	0.143	-2.35291
	0.144	-2.25767
	0.145	-2.15773
	0.146	-2.07561
	0.147	-2.04402
	0.148	-1.94457
	0.149	-2.11076
	0.15	-2.02313
	0.151	-1.99673
	0.152	-2.07561
	0.153	-2.04775
	0.154	-2.10833
	0.155	-2.13424
	0.156	-2.18494
	0.157	-1.97907
	0.158	-1.98231
	0.159	-2.10412
	0.16	-1.93582
	0.161	-1.8861
	0.162	-1.80381
	0.163	-1.75052
	0.164	-1.74664
	0.165	-1.78778
	0.166	-1.84577
	0.167	-1.79572
	0.168	-1.9078
	0.169	-1.95526
	0.17	-2.00207
	0.171	-2.07545
	0.172	-2.14785
	0.173	-2.20859
	0.174	-2.05666
	0.175	-2.11869
	0.176	-2.11918
	0.177	-2.04046
	0.178	-2.03981
	0.179	-1.97616
	0.18	-1.98604
	0.181	-1.92886
	0.182	-2.14186
	0.183	-2.1323
	0.184	-2.05407
	0.185	-2.22997
	0.186	-2.25184
	0.187	-2.36166
	0.188	-2.45188
	0.189	-2.482
	0.19	-2.44621
	0.191	-2.40215
	0.192	-2.51537
	0.193	-2.43649
	0.194	-2.39292
	0.195	-2.36554
	0.196	-2.34416
	0.197	-2.33007
	0.198	-2.27581
	0.199	-2.47682
	0.2	-2.44362
	0.201	-2.43001
	0.202	-2.5617
	0.203	-2.59976
	0.204	-2.67459
	0.205	-2.7295
	0.206	-2.82377
	0.207	-2.65904
	0.208	-2.66406
	0.209	-2.77275
	0.21	-2.62859
	0.211	-2.59312
	0.212	-2.50549
	0.213	-2.46062
	0.214	-2.41981
	0.215	-2.48281
	0.216	-2.51505
	0.217	-2.42726
	0.218	-2.49674
	0.219	-2.58437
	0.22	-2.59652
	0.221	-2.65888
	0.222	-2.67265
	0.223	-2.69565
	0.224	-2.54858
	0.225	-2.60462
	0.226	-2.55927
	0.227	-2.4292
	0.228	-2.38174
	0.229	-2.30804
	0.23	-2.26479
	0.231	-2.17603
	0.232	-2.33299
	0.233	-2.30901
	0.234	-2.21474
	0.235	-2.35744
	0.236	-2.35728
	0.237	-2.45722
	0.238	-2.48929
	0.239	-2.50614
	0.24	-2.44038
	0.241	-2.38433
	0.242	-2.50419
	0.243	-2.38449
	0.244	-2.29946
	0.245	-2.25087
	0.246	-2.20713
	0.247	-2.17765
	0.248	-2.11092
	0.249	-2.2682
	0.25	-2.22754
	0.251	-2.23742
	0.252	-2.32829
	0.253	-2.36894
	0.254	-2.43584
	0.255	-2.47471
	0.256	-2.5753
	0.257	-2.40911
	0.258	-2.42936
	0.259	-2.54517
	0.26	-2.40021
	0.261	-2.40166
	0.262	-2.34675
	0.263	-2.28537
	0.264	-2.25524
	0.265	-2.36781
	0.266	-2.38579
	0.267	-2.32311
	0.268	-2.42256
	0.269	-2.50905
	0.27	-2.57222
	0.271	-2.62503
	0.272	-2.65078
	0.273	-2.72497
	0.274	-2.54663
	0.275	-2.61677
	0.276	-2.62487
	0.277	-2.51019
	0.278	-2.47471
	0.279	-2.41527
	0.28	-2.37737
	0.281	-2.28569
	0.282	-2.47731
	0.283	-2.42142
	0.284	-2.36214
	0.285	-2.4833
	0.286	-2.48767
	0.287	-2.56866
	0.288	-2.59798
	0.289	-2.6362
	0.29	-2.53141
	0.291	-2.47471
	0.292	-2.56072
	0.293	-2.43406
	0.294	-2.35502
	0.295	-2.26933
	0.296	-2.22495
	0.297	-2.18705
	0.298	-2.11837
	0.299	-2.22965
	0.3	-2.17538
	0.301	-2.16064
	0.302	-2.26447
	0.303	-2.24763
	0.304	-2.3082
	0.305	-2.32651
	0.306	-2.39033
	0.307	-2.21248
	0.308	-2.19223
	0.309	-2.26123
	0.31	-2.11756
	0.311	-2.03544
	0.312	-1.96044
	0.313	-1.91687
	0.314	-1.82455
	0.315	-1.91428
	0.316	-1.92983
	0.317	-1.81645
	0.318	-1.90213
	0.319	-1.97697
	0.32	-1.96822
	0.321	-2.05876
	0.322	-2.0795
	0.323	-2.09245
	0.324	-1.94214
	0.325	-1.99673
	0.326	-1.98911
	0.327	-1.90213
	0.328	-1.85467
	0.329	-1.81726
	0.33	-1.82309
	0.331	-1.72267
	0.332	-1.88837
	0.333	-1.91817
	0.334	-1.81305
	0.335	-1.93015
	0.336	-1.96757
	0.337	-2.0633
	0.338	-2.13781
	0.339	-2.23775
	0.34	-2.09893
	0.341	-2.10865
	0.342	-2.24374
	0.343	-2.108
	0.344	-2.10412
	0.345	-2.06994
	0.346	-2.03171
	0.347	-2.05147
	0.348	-2.01503
	0.349	-2.19596
	0.35	-2.14688
	0.351	-2.19903
	0.352	-2.31711
	0.353	-2.34109
	0.354	-2.419
	0.355	-2.50079
	0.356	-2.57384
	0.357	-2.42418
	0.358	-2.44507
	0.359	-2.54355
	0.36	-2.40588
	0.361	-2.41624
	0.362	-2.34854
	0.363	-2.31404
	0.364	-2.27225
	0.365	-2.36927
	0.366	-2.40215
	0.367	-2.32845
	0.368	-2.44216
	0.369	-2.50614
	0.37	-2.58146
	0.371	-2.62373
	0.372	-2.63053
	0.373	-2.69387
	0.374	-2.54064
	0.375	-2.59296
	0.376	-2.58858
	0.377	-2.47488
	0.378	-2.42758
	0.379	-2.35971
	0.38	-2.3534
	0.381	-2.24844
	0.382	-2.39956
	0.383	-2.37056
	0.384	-2.3048
	0.385	-2.43066
	0.386	-2.41154
	0.387	-2.51359
	0.388	-2.53886
	0.389	-2.5604
	0.39	-2.44961
	0.391	-2.43114
	0.392	-2.48621
	0.393	-2.3913
	0.394	-2.32116
	0.395	-2.26463
	0.396	-2.22754
	0.397	-2.19725
	0.398	-2.15028
	0.399	-2.28909
	0.4	-2.20243
	0.401	-2.2473
	0.402	-2.33542
	0.403	-2.32797
	0.404	-2.4083
	0.405	-2.45236
	0.406	-2.50468
	0.407	-2.33655
	0.408	-2.33558
	0.409	-2.4177
	0.41	-2.28796
	0.411	-2.26577
	0.412	-2.19677
	0.413	-2.16712
	0.414	-2.08193
	0.415	-2.206
	0.416	-2.24908
	0.417	-2.14137
	0.418	-2.25653
	0.419	-2.32505
	0.42	-2.35097
	0.421	-2.42677
	0.422	-2.43244
	0.423	-2.49302
	0.424	-2.35242
	0.425	-2.4177
	0.426	-2.413
	0.427	-2.32149
	0.428	-2.27468
	0.429	-2.24876
	0.43	-2.22527
	0.431	-2.12274
	0.432	-2.30772
	0.433	-2.3048
	0.434	-2.2371
	0.435	-2.39259
	0.436	-2.38466
	0.437	-2.48152
	0.438	-2.56364
	0.439	-2.58016
	0.44	-2.47731
	0.441	-2.44248
	0.442	-2.54517
	0.443	-2.39988
	0.444	-2.36214
	0.445	-2.31711
	0.446	-2.24714
	0.447	-2.22463
	0.448	-2.17457
	0.449	-2.28229
	0.45	-2.21555
	0.451	-2.24665
	0.452	-2.33866
	0.453	-2.35275
	0.454	-2.39211
	0.455	-2.41948
	0.456	-2.49205
	0.457	-2.30675
	0.458	-2.31404
	0.459	-2.36376
	0.46	-2.22479
	0.461	-2.17393
	0.462	-2.10007
	0.463	-2.05455
	0.464	-1.97113
	0.465	-2.07739
	0.466	-2.08435
	0.467	-1.98895
	0.468	-2.11027
	0.469	-2.15141
	0.47	-2.19758
	0.471	-2.23062
	0.472	-2.22252
	0.473	-2.27597
	0.474	-2.11707
	0.475	-2.16891
	0.476	-2.14315
	0.477	-2.0254
	0.478	-2.00871
	0.479	-1.90003
	0.48	-1.87913
	0.481	-1.77676
	0.482	-1.95866
	0.483	-1.93339
	0.484	-1.86731
	0.485	-1.98409
	0.486	-2.00288
	0.487	-2.09926
	0.488	-2.13781
	0.489	-2.16907
	0.49	-2.04095
	0.491	-2.04338
	0.492	-2.16761
	0.493	-2.00531
	0.494	-1.94133
	0.495	-1.93113
	0.496	-1.86569
	0.497	-1.87848
	0.498	-1.85565
	0.499	-1.98911
	0.5	-1.95445
	0.501	-1.99705
	0.502	-2.0978
	0.503	-2.16583
	0.504	-2.22803
	0.505	-2.26496
	0.506	-2.37721
	0.507	-2.20146
	0.508	-2.24131
	0.509	-2.31128
	0.51	-2.1966
	0.511	-2.2013
	0.512	-2.13295
	0.513	-2.11513
	0.514	-2.04321
	0.515	-2.20924
	0.516	-2.22657
	0.517	-2.1289
	0.518	-2.26593
	0.519	-2.32181
	0.52	-2.39389
	0.521	-2.46111
	0.522	-2.44847
	0.523	-2.5131
	0.524	-2.41333
	0.525	-2.44329
	0.526	-2.43454
	0.527	-2.34951
	0.528	-2.30529
	0.529	-2.26933
	0.53	-2.25232
	0.531	-2.15125
	0.532	-2.37332
	0.533	-2.35291
	0.534	-2.30432
	0.535	-2.37947
	0.536	-2.39211
	0.537	-2.53416
	0.538	-2.54258
	0.539	-2.59765
	0.54	-2.50257
	0.541	-2.4705
	0.542	-2.56283
	0.543	-2.42677
	0.544	-2.37251
	0.545	-2.31598
	0.546	-2.26658
	0.547	-2.22479
	0.548	-2.20778
	0.549	-2.29103
	0.55	-2.26269
	0.551	-2.30092
	0.552	-2.36652
	0.553	-2.38028
	0.554	-2.45074
	0.555	-2.50241
	0.556	-2.54663
	0.557	-2.37089
	0.558	-2.40814
	0.559	-2.44021
	0.56	-2.30059
	0.561	-2.26512
	0.562	-2.19401
	0.563	-2.13424
	0.564	-2.06719
	0.565	-2.19563
	0.566	-2.22948
	0.567	-2.11805
	0.568	-2.25329
	0.569	-2.31015
	0.57	-2.34935
	0.571	-2.40328
	0.572	-2.41592
	0.573	-2.44021
	0.574	-2.34238
	0.575	-2.38125
	0.576	-2.34465
	0.577	-2.25297
	0.578	-2.19401
	0.579	-2.14785
	0.58	-2.14299
	0.581	-2.03609
	0.582	-2.23337
	0.583	-2.22025
	0.584	-2.15886
	0.585	-2.26884
	0.586	-2.29363
	0.587	-2.37267
	0.588	-2.43697
	0.589	-2.48524
	0.59	-2.34708
	0.591	-2.33833
	0.592	-2.44637
	0.593	-2.30966
	0.594	-2.2567
	0.595	-2.20227
	0.596	-2.15886
	0.597	-2.15384
	0.598	-2.13862
	0.599	-2.23434
	0.6	-2.19952
	0.601	-2.24358
	0.602	-2.32294
	0.603	-2.35906
	0.604	-2.42628
	0.605	-2.47326
	0.606	-2.54226
	0.607	-2.35502
	0.608	-2.39389
	0.609	-2.4279
	0.61	-2.29768
	0.611	-2.24341
	0.612	-2.177
	0.613	-2.12922
	0.614	-2.0437
	0.615	-2.131
	0.616	-2.16113
	0.617	-2.05698
	0.618	-2.18446
	0.619	-2.20908
	0.62	-2.26237
	0.621	-2.27597
	0.622	-2.28796
	0.623	-2.32554
	0.624	-2.19855
	0.625	-2.25815
	0.626	-2.16955
	0.627	-2.08743
	0.628	-2.03997
	0.629	-1.95801
	0.63	-1.95186
	0.631	-1.8631
	0.632	-2.03868
	0.633	-1.96077
	0.634	-1.93534
	0.635	-2.05228
	0.636	-2.05828
	0.637	-2.11902
	0.638	-2.18429
	0.639	-2.24131
	0.64	-2.10622
	0.641	-2.07383
	0.642	-2.17085
	0.643	-2.02864
	0.644	-1.97761
	0.645	-1.91558
	0.646	-1.88043
	0.647	-1.83767
	0.648	-1.85273
	0.649	-1.92999
	0.65	-1.87719
	0.651	-1.93631
	0.652	-2.01114
	0.653	-2.0667
	0.654	-2.11416
	0.655	-2.14655
	0.656	-2.21231
	0.657	-2.06427
	0.658	-2.11189
	0.659	-2.12728
	0.66	-2.02394
	0.661	-1.98425
	0.662	-1.9342
	0.663	-1.93534
	0.664	-1.855
	0.665	-2.00563
	0.666	-2.02183
	0.667	-1.92675
	0.668	-2.07334
	0.669	-2.11578
	0.67	-2.21021
	0.671	-2.32116
	0.672	-2.32894
	0.673	-2.31339
	0.674	-2.2588
	0.675	-2.3325
	0.676	-2.27743
	0.677	-2.18786
	0.678	-2.1587
	0.679	-2.12614
	0.68	-2.08857
	0.681	-2.03285
	0.682	-2.2243
	0.683	-2.21717
	0.684	-2.17134
	0.685	-2.29622
	0.686	-2.32424
	0.687	-2.37267
	0.688	-2.45204
	0.689	-2.5489
	0.69	-2.39373
	0.691	-2.39081
	0.692	-2.47471
	0.693	-2.34432
	0.694	-2.31549
	0.695	-2.23029
	0.696	-2.20292
	0.697	-2.18381
	0.698	-2.21199
	0.699	-2.28682
	0.7	-2.23807
	0.701	-2.31404
	0.702	-2.39178
	0.703	-2.41284
	0.704	-2.46986
	0.705	-2.51764
	0.706	-2.57174
	0.707	-2.4143
	0.708	-2.47439
	0.709	-2.46483
	0.71	-2.34044
	0.711	-2.31242
	0.712	-2.25394
	0.713	-2.21183
	0.714	-2.11886
	0.715	-2.26334
	0.716	-2.26075
	0.717	-2.16372
	0.718	-2.30545
	0.719	-2.34028
	0.72	-2.40021
	0.721	-2.41559
	0.722	-2.43973
	0.723	-2.40199
	0.724	-2.34125
	0.725	-2.42126
	0.726	-2.32051
	0.727	-2.2358
	0.728	-2.21393
	0.729	-2.13829
	0.73	-2.11707
	0.731	-2.06573
	0.732	-2.22414
	0.733	-2.19741
	0.734	-2.14704
	0.735	-2.25491
	0.736	-2.29395
	0.737	-2.36101
	0.738	-2.42807
	0.739	-2.51229
	0.74	-2.32505
	0.741	-2.32748
	0.742	-2.4373
	0.743	-2.28569
	0.744	-2.23029
	0.745	-2.17911
	0.746	-2.11902
	0.747	-2.09974
	0.748	-2.11724
	0.749	-2.17474
	0.75	-2.13019
	0.751	-2.20729
	0.752	-2.26982
	0.753	-2.32456
	0.754	-2.37623
	0.755	-2.42045
	0.756	-2.49917
	0.757	-2.31566
	0.758	-2.36522
	0.759	-2.3764
	0.76	-2.26399
	0.761	-2.23029
	0.762	-2.15903
	0.763	-2.085
	0.764	-2.01649
	0.765	-2.17603
	0.766	-2.20292
	0.767	-2.10493
	0.768	-2.22495
	0.769	-2.24439
	0.77	-2.35825
	0.771	-2.38336
	0.772	-2.4096
	0.773	-2.39162
	0.774	-2.31517
	0.775	-2.3649
	0.776	-2.2852
	0.777	-2.21345
	0.778	-2.16226
	0.779	-2.08549
	0.78	-2.05941
	0.781	-1.97275
	0.782	-2.12598
	0.783	-2.08468
	0.784	-2.07577
	0.785	-2.15886
	0.786	-2.18802
	0.787	-2.26318
	0.788	-2.27451
	0.789	-2.3474
	0.79	-2.18203
	0.791	-2.16874
	0.792	-2.23046
	0.793	-2.12015
	0.794	-2.04969
	0.795	-1.97761
	0.796	-1.93356
	0.797	-1.90715
	0.798	-1.947
	0.799	-1.993
	0.8	-1.95235
	0.801	-2.00418
	0.802	-2.07496
	0.803	-2.12177
	0.804	-2.19693
	0.805	-2.20373
	0.806	-2.28213
[truncated: 9,193 more rows]

## Sheet: Figure 4b
	Sample pH value
[truncated: 16,386 more rows]

[truncated: 1 more sheets: Figure S2]
